# Supplementary material for: The centipede genus Eupolybothrus Verhoeff, 1907 (Chilopoda: Lithobiomorpha: Lithobiidae) in North Africa, a cybertaxonomic revision, with a key to all species in the genus and the first use of DNA barcoding for the group
Source: Zookeys. 2010 Jun 30;(50):29–77. doi: 10.3897/zookeys.50.504 (PMC3088018; doi:10.3897/zookeys.50.504)
Supplement: XML Treatment for Eupolybothrus [file zookeys.50.504-treatment1.xml]

<!DOCTYPE tp:taxon-treatment
  PUBLIC "-//TaxonX//DTD Taxonomic Treatment Publishing DTD v0 20100105//EN" "tax-treatment-NSO.dtd">
<tp:taxon-treatment xmlns:tp="http://www.plazi.org/taxpub"><tp:treatment-meta><mixed-citation publication-type="journal"><person-group><name><surname>Stoev</surname><given-names>Pavel</given-names></name><name><surname>Akkari</surname><given-names>Nesrine</given-names></name><name><surname>Zapparoli</surname><given-names>Marzio</given-names></name><name><surname>Porco</surname><given-names>David</given-names></name><name><surname>Enghoff</surname><given-names>Henrik</given-names></name><name><surname>Edgecombe</surname><given-names>Gregory D.</given-names></name><name><surname>Georgiev</surname><given-names>Teodor</given-names></name><name><surname>Penev</surname><given-names>Lyubomir</given-names></name></person-group><article-title>The centipede genus <italic>Eupolybothrus</italic> Verhoeff, 1907 (Chilopoda: Lithobiomorpha: Lithobiidae) in North Africa, a cybertaxonomic revision, with a key to all species in the genus and the first use of DNA barcoding for the group</article-title><source>Zookeys</source><day>30</day><month>6</month><year>2010</year><volume>2010</volume><issue>50</issue><fpage>29</fpage><lpage>77</lpage><pub-id pub-id-type="doi">10.3897/zookeys.50.504</pub-id></mixed-citation></tp:treatment-meta><tp:nomenclature><label>Genus</label><tp:taxon-name>
                            <tp:taxon-name-part taxon-name-part-type="genus">Eupolybothrus</tp:taxon-name-part>
                            <object-id xmlns:xlink="http://www.w3.org/1999/xlink" xlink:type="simple">urn:lsid:zoobank.org:act:9A79187E-FC75-4CB7-B634-ABBD4B471D2A</object-id>
                        </tp:taxon-name><tp:taxon-authority>Verhoeff, 1907</tp:taxon-authority></tp:nomenclature><tp:treatment-sec sec-type="Type species"><title>Type species.</title><p> <tp:taxon-name>Lithobius grossipes</tp:taxon-name> C.L. Koch, 1847, by subsequent designation of <xref ref-type="bibr" rid="B11">Chamberlin (1925)</xref>. Type locality: Triest, Italy.</p></tp:treatment-sec><tp:treatment-sec sec-type="Diagnosis"><title>Diagnosis.</title><p>Medium- to large-sized <tp:taxon-name>Lithobiidae</tp:taxon-name> (body length 16–48 mm) with numerous irregularly arranged pores on the last four pairs of coxae; antennal articles always more than 20, from 38 to around 80; ocelli numerous, usually from 1+16 to 1+24, absent or reduced in some troglobitic species; porodont situated laterad to the forcipular coxosternal teeth; tergites with or without posterior triangular projections, tarsi of all legs bipartite; forcipular coxosternite with 5+5–14+14 teeth (usually from 7+7 to 10+10); female gonopod with 2 spurs and simple claw, male gonopods single or bipartite.</p></tp:treatment-sec><tp:treatment-sec sec-type="Assigned valid species (20)"><title>Assigned valid species (20).</title><p> <tp:taxon-name><tp:taxon-name-part taxon-name-part-type="genus">Eupolybothrus</tp:taxon-name-part> (<tp:taxon-name-part taxon-name-part-type="subgenus">Eupolybothrus</tp:taxon-name-part>) <tp:taxon-name-part taxon-name-part-type="species">andreevi</tp:taxon-name-part></tp:taxon-name> Matic, 1964, <tp:taxon-name><tp:taxon-name-part taxon-name-part-type="genus">Eupolybothrus</tp:taxon-name-part> (<tp:taxon-name-part taxon-name-part-type="subgenus">Schizopolybothrus</tp:taxon-name-part>) <tp:taxon-name-part taxon-name-part-type="species">caesar</tp:taxon-name-part></tp:taxon-name> (Verhoeff, 1899), <tp:taxon-name><tp:taxon-name-part taxon-name-part-type="genus">Eupolybothrus</tp:taxon-name-part> (<tp:taxon-name-part taxon-name-part-type="subgenus">Propolybothrus</tp:taxon-name-part>) <tp:taxon-name-part taxon-name-part-type="species">dolops</tp:taxon-name-part></tp:taxon-name> Zapparoli, 1998, <tp:taxon-name><tp:taxon-name-part taxon-name-part-type="genus">Eupolybothrus</tp:taxon-name-part> (<tp:taxon-name-part taxon-name-part-type="subgenus">Schizopolybothrus</tp:taxon-name-part>) <tp:taxon-name-part taxon-name-part-type="species">excellens</tp:taxon-name-part></tp:taxon-name> (Silvestri, 1894), <tp:taxon-name><tp:taxon-name-part taxon-name-part-type="genus">Eupolybothrus</tp:taxon-name-part> (<tp:taxon-name-part taxon-name-part-type="subgenus">Eupolybothrus</tp:taxon-name-part>) <tp:taxon-name-part taxon-name-part-type="species">fasciatus</tp:taxon-name-part></tp:taxon-name> (Newport, 1845), <tp:taxon-name><tp:taxon-name-part taxon-name-part-type="genus">Eupolybothrus</tp:taxon-name-part> (<tp:taxon-name-part taxon-name-part-type="subgenus">Eupolybothrus</tp:taxon-name-part>) <tp:taxon-name-part taxon-name-part-type="species">gloriastygis</tp:taxon-name-part></tp:taxon-name> (Absolon, 1916), <tp:taxon-name><tp:taxon-name-part taxon-name-part-type="genus">Eupolybothrus</tp:taxon-name-part> (<tp:taxon-name-part taxon-name-part-type="subgenus">Eupolybothrus</tp:taxon-name-part>) <tp:taxon-name-part taxon-name-part-type="species">grossipes</tp:taxon-name-part></tp:taxon-name> (C.L. Koch, 1847), <tp:taxon-name><tp:taxon-name-part taxon-name-part-type="genus">Eupolybothrus</tp:taxon-name-part> <tp:taxon-name-part taxon-name-part-type="species">kahfi</tp:taxon-name-part></tp:taxon-name> Stoev &amp; Akkari sp. n., <tp:taxon-name><tp:taxon-name-part taxon-name-part-type="genus">Eupolybothrus</tp:taxon-name-part> (<tp:taxon-name-part taxon-name-part-type="subgenus">Parapolybothrus</tp:taxon-name-part>) <tp:taxon-name-part taxon-name-part-type="species">herzegowinensis</tp:taxon-name-part></tp:taxon-name> (Verhoeff, 1900), <tp:taxon-name><tp:taxon-name-part taxon-name-part-type="genus">Eupolybothrus</tp:taxon-name-part> (<tp:taxon-name-part taxon-name-part-type="subgenus">Parapolybothrus</tp:taxon-name-part>) <tp:taxon-name-part taxon-name-part-type="species">imperialis</tp:taxon-name-part></tp:taxon-name> (Meinert, 1872), <tp:taxon-name><tp:taxon-name-part taxon-name-part-type="genus">Eupolybothrus</tp:taxon-name-part> (<tp:taxon-name-part taxon-name-part-type="subgenus">Schizopolybothrus</tp:taxon-name-part>) <tp:taxon-name-part taxon-name-part-type="species">leostygis</tp:taxon-name-part></tp:taxon-name> (Verhoeff, 1899), <tp:taxon-name><tp:taxon-name-part taxon-name-part-type="genus">Eupolybothrus</tp:taxon-name-part> (<tp:taxon-name-part taxon-name-part-type="subgenus">Eupolybothrus</tp:taxon-name-part>) <tp:taxon-name-part taxon-name-part-type="species">litoralis</tp:taxon-name-part></tp:taxon-name> (L. Koch, 1867), <tp:taxon-name><tp:taxon-name-part taxon-name-part-type="genus">Eupolybothrus</tp:taxon-name-part> (<tp:taxon-name-part taxon-name-part-type="subgenus">Eupolybothrus</tp:taxon-name-part>) <tp:taxon-name-part taxon-name-part-type="species">longicornis</tp:taxon-name-part></tp:taxon-name> (Risso, 1826), <tp:taxon-name><tp:taxon-name-part taxon-name-part-type="genus">Eupolybothrus</tp:taxon-name-part> (<tp:taxon-name-part taxon-name-part-type="subgenus">Allopolybothrus</tp:taxon-name-part>) <tp:taxon-name-part taxon-name-part-type="species">nudicornis</tp:taxon-name-part></tp:taxon-name> (Gervais, 1837), <tp:taxon-name><tp:taxon-name-part taxon-name-part-type="genus">Eupolybothrus</tp:taxon-name-part> (<tp:taxon-name-part taxon-name-part-type="subgenus">Parapolybothrus</tp:taxon-name-part>) <tp:taxon-name-part taxon-name-part-type="species">obrovensis</tp:taxon-name-part></tp:taxon-name> (Verhoeff, 1930), <tp:taxon-name><tp:taxon-name-part taxon-name-part-type="genus">Eupolybothrus</tp:taxon-name-part> (<tp:taxon-name-part taxon-name-part-type="subgenus">Mesobothrus</tp:taxon-name-part>) <tp:taxon-name-part taxon-name-part-type="species">transsylvanicus</tp:taxon-name-part></tp:taxon-name> (Latzel, 1882), <tp:taxon-name><tp:taxon-name-part taxon-name-part-type="genus">Eupolybothrus</tp:taxon-name-part> (<tp:taxon-name-part taxon-name-part-type="subgenus">Schizopolybothrus</tp:taxon-name-part>) <tp:taxon-name-part taxon-name-part-type="species">tabularum</tp:taxon-name-part></tp:taxon-name> Verhoeff, 1937, <tp:taxon-name><tp:taxon-name-part taxon-name-part-type="genus">Eupolybothrus</tp:taxon-name-part> (<tp:taxon-name-part taxon-name-part-type="subgenus">Leptopolybothrus</tp:taxon-name-part>) <tp:taxon-name-part taxon-name-part-type="species">tridentinus</tp:taxon-name-part></tp:taxon-name> (Fanzago, 1874), <tp:taxon-name><tp:taxon-name-part taxon-name-part-type="genus">Eupolybothrus</tp:taxon-name-part> (<tp:taxon-name-part taxon-name-part-type="subgenus">Propolybothrus</tp:taxon-name-part>) <tp:taxon-name-part taxon-name-part-type="species">werneri</tp:taxon-name-part></tp:taxon-name> (Attems, 1902), <tp:taxon-name><tp:taxon-name-part taxon-name-part-type="genus">Eupolybothrus</tp:taxon-name-part> (<tp:taxon-name-part taxon-name-part-type="subgenus">Mesobothrus</tp:taxon-name-part>) <tp:taxon-name-part taxon-name-part-type="species">zeus</tp:taxon-name-part></tp:taxon-name> (Verhoeff, 1901).</p></tp:treatment-sec><tp:treatment-sec sec-type="Taxa of uncertain taxonomic status (10)"><title>Taxa of uncertain taxonomic status (10).</title><p> <tp:taxon-name><tp:taxon-name-part taxon-name-part-type="genus">Eupolybothrus</tp:taxon-name-part> (<tp:taxon-name-part taxon-name-part-type="subgenus">Schizopolybothrus</tp:taxon-name-part>) <tp:taxon-name-part taxon-name-part-type="species">acherontis</tp:taxon-name-part></tp:taxon-name> (Verhoeff, 1900), <tp:taxon-name><tp:taxon-name-part taxon-name-part-type="genus">Eupolybothrus</tp:taxon-name-part> <tp:taxon-name-part taxon-name-part-type="genus">acherontis</tp:taxon-name-part> <tp:taxon-name-part taxon-name-part-type="species">wardaranus</tp:taxon-name-part></tp:taxon-name> (Verhoeff, 1937), <tp:taxon-name><tp:taxon-name-part taxon-name-part-type="genus">Eupolybothrus</tp:taxon-name-part> (<tp:taxon-name-part taxon-name-part-type="subgenus">Mesobothrus</tp:taxon-name-part>) <tp:taxon-name-part taxon-name-part-type="species">macedonicus</tp:taxon-name-part></tp:taxon-name> (Verhoeff, 1943), <tp:taxon-name><tp:taxon-name-part taxon-name-part-type="genus">Eupolybothrus</tp:taxon-name-part> <tp:taxon-name-part taxon-name-part-type="species">osellai</tp:taxon-name-part></tp:taxon-name> Matic, Floca &amp; Hurezeanu, 1992, <tp:taxon-name><tp:taxon-name-part taxon-name-part-type="genus">Eupolybothrus</tp:taxon-name-part> <tp:taxon-name-part taxon-name-part-type="species">ruffoi</tp:taxon-name-part></tp:taxon-name> Matic, Floca &amp; Hurezeanu, 1992, <tp:taxon-name><tp:taxon-name-part taxon-name-part-type="genus">Eupolybothrus</tp:taxon-name-part> <tp:taxon-name-part taxon-name-part-type="species">sketi</tp:taxon-name-part></tp:taxon-name> Matic, 1979, <tp:taxon-name><tp:taxon-name-part taxon-name-part-type="genus">Eupolybothrus</tp:taxon-name-part> (<tp:taxon-name-part taxon-name-part-type="subgenus">Schizopolybothrus</tp:taxon-name-part>) <tp:taxon-name-part taxon-name-part-type="species">spiniger</tp:taxon-name-part></tp:taxon-name> (Latzel, 1888), <tp:taxon-name><tp:taxon-name-part taxon-name-part-type="genus">Eupolybothrus</tp:taxon-name-part> (<tp:taxon-name-part taxon-name-part-type="subgenus">Schizopolybothrus</tp:taxon-name-part>) <tp:taxon-name-part taxon-name-part-type="species">stygis</tp:taxon-name-part></tp:taxon-name> (Folkmanova, 1940), <tp:taxon-name><tp:taxon-name-part taxon-name-part-type="genus">Eupolybothrus</tp:taxon-name-part> <tp:taxon-name-part taxon-name-part-type="species">valkanovi</tp:taxon-name-part></tp:taxon-name> (Kaczmarek, 1973), <tp:taxon-name><tp:taxon-name-part taxon-name-part-type="genus">Eupolybothrus</tp:taxon-name-part> (<tp:taxon-name-part taxon-name-part-type="subgenus">Propolybothrus</tp:taxon-name-part>) <tp:taxon-name-part taxon-name-part-type="species">verrucosus</tp:taxon-name-part></tp:taxon-name> (Sseliwanoff, 1876).</p></tp:treatment-sec><tp:treatment-sec sec-type="Remarks"><title>Remarks.</title><p>Several taxa assigned to <tp:taxon-name>Eupolybothrus</tp:taxon-name> remain species inquirendae. Here we briefly review the current status of these taxa. <tp:taxon-name><tp:taxon-name-part taxon-name-part-type="genus">Eupolybothrus</tp:taxon-name-part> <tp:taxon-name-part taxon-name-part-type="species">stygis</tp:taxon-name-part></tp:taxon-name> was described from Iljina pećina (cave) near Trebinje in Bosnia and Herzegovina (<xref ref-type="bibr" rid="B27">Folkmanova 1940</xref>), and <xref ref-type="bibr" rid="B68">Stoev (2001b)</xref> suggested that it could be identical with <tp:taxon-name><tp:taxon-name-part taxon-name-part-type="genus">Eupolybothrus</tp:taxon-name-part> <tp:taxon-name-part taxon-name-part-type="species">leostygis</tp:taxon-name-part></tp:taxon-name>, a troglobitic species <!--PageBreak-->known from the same area (<xref ref-type="bibr" rid="B23">Eason 1983</xref>). In the key below it keys out together with <tp:taxon-name><tp:taxon-name-part taxon-name-part-type="genus">Eupolybothrus</tp:taxon-name-part> <tp:taxon-name-part taxon-name-part-type="species">acherontis</tp:taxon-name-part></tp:taxon-name>, another poorly known species from Bosnia and Herzegovina. <xref ref-type="bibr" rid="B67">Stoev (2001a</xref>,<xref ref-type="bibr" rid="B68">b</xref>) noted that <tp:taxon-name><tp:taxon-name-part taxon-name-part-type="genus">Eupolybothrus</tp:taxon-name-part> <tp:taxon-name-part taxon-name-part-type="species">spiniger</tp:taxon-name-part></tp:taxon-name>, <tp:taxon-name><tp:taxon-name-part taxon-name-part-type="genus">Eupolybothrus</tp:taxon-name-part> <tp:taxon-name-part taxon-name-part-type="species">acherontis</tp:taxon-name-part></tp:taxon-name> and <tp:taxon-name><tp:taxon-name-part taxon-name-part-type="genus">Eupolybothrus</tp:taxon-name-part> <tp:taxon-name-part taxon-name-part-type="species">acherontis</tp:taxon-name-part></tp:taxon-name> wardaranus could be identical with <tp:taxon-name><tp:taxon-name-part taxon-name-part-type="genus">Eupolybothrus</tp:taxon-name-part> <tp:taxon-name-part taxon-name-part-type="species">caesar</tp:taxon-name-part></tp:taxon-name>. Being the oldest available name, in case of synonymy <tp:taxon-name><tp:taxon-name-part taxon-name-part-type="genus">Eupolybothrus</tp:taxon-name-part> <tp:taxon-name-part taxon-name-part-type="species">spiniger</tp:taxon-name-part></tp:taxon-name> would have priority over <tp:taxon-name><tp:taxon-name-part taxon-name-part-type="genus">Eupolybothrus</tp:taxon-name-part> <tp:taxon-name-part taxon-name-part-type="species">caesar</tp:taxon-name-part></tp:taxon-name>. Thanks to Verena Stagl, curator of myriapods at NHMW, we were able to obtain a photograph of the prefemur of the ultimate leg pair of male <tp:taxon-name><tp:taxon-name-part taxon-name-part-type="genus">Eupolybothrus</tp:taxon-name-part> <tp:taxon-name-part taxon-name-part-type="species">spiniger</tp:taxon-name-part></tp:taxon-name> which shows no differences with that of <tp:taxon-name><tp:taxon-name-part taxon-name-part-type="genus">Eupolybothrus</tp:taxon-name-part> <tp:taxon-name-part taxon-name-part-type="species">caesar</tp:taxon-name-part></tp:taxon-name>. However, until we personally examine the types we prefer to treat <tp:taxon-name><tp:taxon-name-part taxon-name-part-type="genus">Eupolybothrus</tp:taxon-name-part> <tp:taxon-name-part taxon-name-part-type="species">spiniger</tp:taxon-name-part></tp:taxon-name> and <tp:taxon-name><tp:taxon-name-part taxon-name-part-type="genus">Eupolybothrus</tp:taxon-name-part> <tp:taxon-name-part taxon-name-part-type="species">caesar</tp:taxon-name-part></tp:taxon-name> as separate species. <tp:taxon-name><tp:taxon-name-part taxon-name-part-type="genus">Eupolybothrus</tp:taxon-name-part> <tp:taxon-name-part taxon-name-part-type="species">valkanovi</tp:taxon-name-part></tp:taxon-name> was based on a single female with unusually short gonopodial spurs found near Asenovgrad, Rhodope Mts in Bulgaria (<xref ref-type="bibr" rid="B39">Kaczmarek 1973</xref>). According to <xref ref-type="bibr" rid="B70">Stoev (2002)</xref> it is most likely conspecific with the morphologically similar <tp:taxon-name><tp:taxon-name-part taxon-name-part-type="genus">Eupolybothrus</tp:taxon-name-part> <tp:taxon-name-part taxon-name-part-type="species">transsylvanicus</tp:taxon-name-part></tp:taxon-name> which is also known to occur in the area. <tp:taxon-name><tp:taxon-name-part taxon-name-part-type="genus">Eupolybothrus</tp:taxon-name-part> <tp:taxon-name-part taxon-name-part-type="species">sketi</tp:taxon-name-part></tp:taxon-name> was described from male and female specimens found in the Jakupica Mts, in the Former Yugoslav Republic of Macedonia (<xref ref-type="bibr" rid="B48">Matic 1979</xref>). It is listed under the possible synonyms of <tp:taxon-name><tp:taxon-name-part taxon-name-part-type="genus">Eupolybothrus</tp:taxon-name-part> <tp:taxon-name-part taxon-name-part-type="species">transsylvanicus</tp:taxon-name-part></tp:taxon-name> by <xref ref-type="bibr" rid="B53">Minelli (2006)</xref> but its status is yet to be clarified. Morphologically, it is most closely related to <tp:taxon-name><tp:taxon-name-part taxon-name-part-type="genus">Eupolybothrus</tp:taxon-name-part> <tp:taxon-name-part taxon-name-part-type="species">zeus</tp:taxon-name-part></tp:taxon-name> from Greece. <tp:taxon-name><tp:taxon-name-part taxon-name-part-type="genus">Eupolybothrus</tp:taxon-name-part> <tp:taxon-name-part taxon-name-part-type="species">tabularum</tp:taxon-name-part></tp:taxon-name> was synonymised under <tp:taxon-name><tp:taxon-name-part taxon-name-part-type="genus">Eupolybothrus</tp:taxon-name-part> <tp:taxon-name-part taxon-name-part-type="species">excellens</tp:taxon-name-part></tp:taxon-name> by <xref ref-type="bibr" rid="B55">Minelli and Zapparoli (1985)</xref> but was recently found to be a good species. A paper on this subject is currently in preparation by M. Zapparoli and will be published elsewhere. Although both species share some traits in common (like 15VCm spine), the long median protuberance on the prefemur of leg 15 in males convincingly distinguishes <tp:taxon-name><tp:taxon-name-part taxon-name-part-type="genus">Eupolybothrus</tp:taxon-name-part> <tp:taxon-name-part taxon-name-part-type="species">excellens</tp:taxon-name-part></tp:taxon-name> from <tp:taxon-name><tp:taxon-name-part taxon-name-part-type="genus">Eupolybothrus</tp:taxon-name-part> <tp:taxon-name-part taxon-name-part-type="species">tabularum</tp:taxon-name-part></tp:taxon-name> (see key below). <tp:taxon-name><tp:taxon-name-part taxon-name-part-type="genus">Eupolybothrus</tp:taxon-name-part> <tp:taxon-name-part taxon-name-part-type="species">macedonicus</tp:taxon-name-part></tp:taxon-name> is hitherto known only from its type locality, Temna cave near Loutraki, North Greece (<xref ref-type="bibr" rid="B86">Zapparoli 2002</xref>). Likewise, <tp:taxon-name><tp:taxon-name-part taxon-name-part-type="genus">Eupolybothrus</tp:taxon-name-part> <tp:taxon-name-part taxon-name-part-type="species">verrucosus</tp:taxon-name-part></tp:taxon-name> is presently known only from its original description based on a single female specimen from Moldova (<xref ref-type="bibr" rid="B53">Minelli 2006</xref>). The taxonomic status of both species remains uncertain. The status of <tp:taxon-name><tp:taxon-name-part taxon-name-part-type="genus">Eupolybothrus</tp:taxon-name-part> <tp:taxon-name-part taxon-name-part-type="species">cloudsley-thompsoni</tp:taxon-name-part></tp:taxon-name>, <tp:taxon-name><tp:taxon-name-part taxon-name-part-type="genus">Eupolybothrus</tp:taxon-name-part> <tp:taxon-name-part taxon-name-part-type="species">osellai</tp:taxon-name-part></tp:taxon-name> and <tp:taxon-name><tp:taxon-name-part taxon-name-part-type="genus">Eupolybothrus</tp:taxon-name-part> <tp:taxon-name-part taxon-name-part-type="species">ruffoi</tp:taxon-name-part></tp:taxon-name> is addressed under Discussion.</p></tp:treatment-sec><tp:taxon-treatment><tp:treatment-meta><mixed-citation publication-type="journal"><person-group><name><surname>Stoev</surname><given-names>Pavel</given-names></name><name><surname>Akkari</surname><given-names>Nesrine</given-names></name><name><surname>Zapparoli</surname><given-names>Marzio</given-names></name><name><surname>Porco</surname><given-names>David</given-names></name><name><surname>Enghoff</surname><given-names>Henrik</given-names></name><name><surname>Edgecombe</surname><given-names>Gregory D.</given-names></name><name><surname>Georgiev</surname><given-names>Teodor</given-names></name><name><surname>Penev</surname><given-names>Lyubomir</given-names></name></person-group><article-title>The centipede genus <italic>Eupolybothrus</italic> Verhoeff, 1907 (Chilopoda: Lithobiomorpha: Lithobiidae) in North Africa, a cybertaxonomic revision, with a key to all species in the genus and the first use of DNA barcoding for the group</article-title><source>Zookeys</source><day>30</day><month>6</month><year>2010</year><volume>2010</volume><issue>50</issue><fpage>29</fpage><lpage>77</lpage><pub-id pub-id-type="doi">10.3897/zookeys.50.504</pub-id></mixed-citation></tp:treatment-meta><tp:nomenclature><tp:taxon-name>
                                <tp:taxon-name-part taxon-name-part-type="genus">Eupolybothrus</tp:taxon-name-part>
                                <tp:taxon-name-part taxon-name-part-type="species">nudicornis</tp:taxon-name-part>
                                <object-id xmlns:xlink="http://www.w3.org/1999/xlink" xlink:type="simple">urn:lsid:zoobank.org:act:3C17C879-5D17-470E-BD13-C07E14F44534</object-id>
                            </tp:taxon-name><tp:taxon-authority>(Gervais, 1837)</tp:taxon-authority><xref ref-type="fig" rid="F1"/><xref ref-type="fig" rid="F2">Figs 1–2</xref><tp:nomenclature-citation-list><tp:nomenclature-citation><tp:taxon-name><tp:taxon-name-part taxon-name-part-type="genus">Lithobius</tp:taxon-name-part> <tp:taxon-name-part taxon-name-part-type="species">nudicornis</tp:taxon-name-part></tp:taxon-name><comment><xref ref-type="bibr" rid="B29">Gervais 1837</xref>: 49. Type locality: Sicily, Italy. <bold>OD</bold>.</comment></tp:nomenclature-citation><tp:nomenclature-citation><tp:taxon-name><tp:taxon-name-part taxon-name-part-type="genus">Lithobius</tp:taxon-name-part> <tp:taxon-name-part taxon-name-part-type="species">impressus</tp:taxon-name-part></tp:taxon-name><comment> CL <xref ref-type="bibr" rid="B41">Koch 1841</xref>: 224, Tab. IX. Type localities: Alger and Oran, Algeria. <bold>OD</bold>.</comment></tp:nomenclature-citation><tp:nomenclature-citation><tp:taxon-name><tp:taxon-name-part taxon-name-part-type="genus">Lithobius</tp:taxon-name-part> <tp:taxon-name-part taxon-name-part-type="species">impressus</tp:taxon-name-part></tp:taxon-name><comment> : <xref ref-type="bibr" rid="B44">Lucas 1849</xref>: 340, Pl. 2, fig. 4.<bold>RD</bold>, <bold>FR</bold>.</comment></tp:nomenclature-citation><tp:nomenclature-citation><tp:taxon-name><tp:taxon-name-part taxon-name-part-type="genus">Lithobius</tp:taxon-name-part> <tp:taxon-name-part taxon-name-part-type="species">monilicornis</tp:taxon-name-part></tp:taxon-name><comment> Newport in <xref ref-type="bibr" rid="B44">Lucas 1849</xref>: 384. Type locality: Boudjaréa, near Algiers, Algeria. <bold>OD</bold>.</comment></tp:nomenclature-citation><tp:nomenclature-citation><tp:taxon-name><tp:taxon-name-part taxon-name-part-type="genus">Lithobius</tp:taxon-name-part> <tp:taxon-name-part taxon-name-part-type="species">elongatus</tp:taxon-name-part></tp:taxon-name><comment> Newport in <xref ref-type="bibr" rid="B44">Lucas 1849</xref>: 385. Type localities: Lac Tonga, Lac Houbeira, La Calle, all in Algeria. <bold>OD</bold>.</comment></tp:nomenclature-citation><tp:nomenclature-citation><tp:taxon-name><tp:taxon-name-part taxon-name-part-type="genus">Lithobius</tp:taxon-name-part> <tp:taxon-name-part taxon-name-part-type="species">impressus</tp:taxon-name-part></tp:taxon-name><comment> : L <xref ref-type="bibr" rid="B43">Koch 1862</xref>: 36, Tab. I, Fig. 7 a, b. <bold>RD</bold>.</comment></tp:nomenclature-citation><tp:nomenclature-citation><tp:taxon-name><tp:taxon-name-part taxon-name-part-type="genus">Lithobius</tp:taxon-name-part> <tp:taxon-name-part taxon-name-part-type="species">impressus</tp:taxon-name-part></tp:taxon-name><comment> : CL <xref ref-type="bibr" rid="B42">Koch 1863</xref>: 115, Tab. LII, Fig. 105. <bold>RD</bold>.</comment></tp:nomenclature-citation><tp:nomenclature-citation><tp:taxon-name><tp:taxon-name-part taxon-name-part-type="genus">Lithobius</tp:taxon-name-part> <tp:taxon-name-part taxon-name-part-type="species">impressus</tp:taxon-name-part></tp:taxon-name><comment> : <xref ref-type="bibr" rid="B50">Meinert 1872</xref>: 308. <bold>FR</bold>, <bold>BD</bold>.</comment></tp:nomenclature-citation><!--PageBreak--><tp:nomenclature-citation><tp:taxon-name><tp:taxon-name-part taxon-name-part-type="genus">Lithobius</tp:taxon-name-part> <tp:taxon-name-part taxon-name-part-type="species">koenigi</tp:taxon-name-part></tp:taxon-name><comment>: <xref ref-type="bibr" rid="B73">Verhoeff 1891</xref>: 65. Type locality: Tunis. <bold>OD</bold>.</comment></tp:nomenclature-citation><tp:nomenclature-citation><tp:taxon-name><tp:taxon-name-part taxon-name-part-type="genus">Lithobius</tp:taxon-name-part> <tp:taxon-name-part taxon-name-part-type="species">impressus</tp:taxon-name-part></tp:taxon-name><comment> : <xref ref-type="bibr" rid="B59">Pocock 1892</xref>: 25. <bold>FR</bold>.</comment></tp:nomenclature-citation><tp:nomenclature-citation><tp:taxon-name><tp:taxon-name-part taxon-name-part-type="genus">Lithobius</tp:taxon-name-part> <tp:taxon-name-part taxon-name-part-type="subgenus">Hemilithobius</tp:taxon-name-part> <tp:taxon-name-part taxon-name-part-type="species">elongatus</tp:taxon-name-part></tp:taxon-name><comment> : <xref ref-type="bibr" rid="B64">Silvestri 1896</xref>: 148. <bold>RD</bold>, <bold>FR</bold>, <bold>BD</bold>.</comment></tp:nomenclature-citation><tp:nomenclature-citation><tp:taxon-name><tp:taxon-name-part taxon-name-part-type="genus">Lithobius</tp:taxon-name-part> <tp:taxon-name-part taxon-name-part-type="species">elongatus</tp:taxon-name-part></tp:taxon-name><comment>: <xref ref-type="bibr" rid="B74">Verhoeff 1901</xref>: 438. Type localities: Algeria: Oran: Rio Salado, Chaba el Ham, Djebel el Tessala, Saida, Hamman bou Hadjar. <bold>OD</bold>.</comment></tp:nomenclature-citation><tp:nomenclature-citation><tp:taxon-name><tp:taxon-name-part taxon-name-part-type="genus">Polybothrus</tp:taxon-name-part> <tp:taxon-name-part taxon-name-part-type="species">Koenigi</tp:taxon-name-part></tp:taxon-name><comment>  Verh.: <xref ref-type="bibr" rid="B2">Attems 1908</xref>: 104. <bold>FR</bold>.</comment></tp:nomenclature-citation><tp:nomenclature-citation><tp:taxon-name><tp:taxon-name-part taxon-name-part-type="genus">Bothropolys</tp:taxon-name-part> <tp:taxon-name-part taxon-name-part-type="species">impressus</tp:taxon-name-part></tp:taxon-name><comment>, ? <tp:taxon-name><tp:taxon-name-part taxon-name-part-type="genus">Bothropolys</tp:taxon-name-part> <tp:taxon-name-part taxon-name-part-type="species">monilicornis</tp:taxon-name-part></tp:taxon-name>, ? <tp:taxon-name><tp:taxon-name-part taxon-name-part-type="genus">Lithobius</tp:taxon-name-part> <tp:taxon-name-part taxon-name-part-type="species">elongatus</tp:taxon-name-part></tp:taxon-name>, ? <tp:taxon-name><tp:taxon-name-part taxon-name-part-type="genus">Lithobius</tp:taxon-name-part> <tp:taxon-name-part taxon-name-part-type="species">nudicornis</tp:taxon-name-part></tp:taxon-name> : <xref ref-type="bibr" rid="B6">Brolemann 1921</xref>: 105. <bold>CHL</bold>.</comment></tp:nomenclature-citation><tp:nomenclature-citation><tp:taxon-name><tp:taxon-name-part taxon-name-part-type="genus">Bothropolys</tp:taxon-name-part> <tp:taxon-name-part taxon-name-part-type="species">elongatus</tp:taxon-name-part></tp:taxon-name><comment> : <xref ref-type="bibr" rid="B8">Brolemann 1931a</xref>: 131. <bold>FR</bold>.</comment></tp:nomenclature-citation><tp:nomenclature-citation><tp:taxon-name><tp:taxon-name-part taxon-name-part-type="genus">Bothropolys</tp:taxon-name-part> <tp:taxon-name-part taxon-name-part-type="species">elongatus</tp:taxon-name-part></tp:taxon-name><comment>, <tp:taxon-name><tp:taxon-name-part taxon-name-part-type="genus">Bothropolys</tp:taxon-name-part> <tp:taxon-name-part taxon-name-part-type="species">elongatus</tp:taxon-name-part></tp:taxon-name> : <xref ref-type="bibr" rid="B10">Brolemann 1932</xref>: 54. <bold>K</bold>.</comment></tp:nomenclature-citation><tp:nomenclature-citation><tp:taxon-name><tp:taxon-name-part taxon-name-part-type="genus">Bothropolys</tp:taxon-name-part> <tp:taxon-name-part taxon-name-part-type="species">elongatus</tp:taxon-name-part> <tp:taxon-name-part taxon-name-part-type="subspecies">Königi</tp:taxon-name-part></tp:taxon-name><comment>: <xref ref-type="bibr" rid="B45">Manfredi 1939</xref>: 110. <bold>FR</bold>.</comment></tp:nomenclature-citation><tp:nomenclature-citation><tp:taxon-name><tp:taxon-name-part taxon-name-part-type="genus">Eupolybothrus</tp:taxon-name-part> <tp:taxon-name-part taxon-name-part-type="subgenus">Allopolybothrus</tp:taxon-name-part> <tp:taxon-name-part taxon-name-part-type="species">cloudsley-thompsoni</tp:taxon-name-part></tp:taxon-name><comment><xref ref-type="bibr" rid="B72">Turk 1955</xref>: 281, figs 7–12. Type locality: Roman aqueduct, 15 miles south of Tunis, Tunisia. <bold>OD</bold>. New Synonym!</comment></tp:nomenclature-citation><tp:nomenclature-citation><tp:taxon-name><tp:taxon-name-part taxon-name-part-type="genus">Eupolybothrus</tp:taxon-name-part> <tp:taxon-name-part taxon-name-part-type="species">cloudsley-thompsoni</tp:taxon-name-part></tp:taxon-name><comment>: <xref ref-type="bibr" rid="B12">Cloudsley-Thompson 1956</xref>: 327, Appendix VIII. <bold>CHL</bold>.</comment></tp:nomenclature-citation><tp:nomenclature-citation><tp:taxon-name><tp:taxon-name-part taxon-name-part-type="genus">Schizopolybothrus</tp:taxon-name-part> <tp:taxon-name-part taxon-name-part-type="species">lebruni</tp:taxon-name-part></tp:taxon-name><comment><xref ref-type="bibr" rid="B18">Dobroruka 1968</xref>: 213, fig. 17. Type locality: Reg. Pont du Fahs, Djebel Mansour. <bold>OD</bold>.</comment></tp:nomenclature-citation><tp:nomenclature-citation><tp:taxon-name><tp:taxon-name-part taxon-name-part-type="genus">Eupolybothrus</tp:taxon-name-part> <tp:taxon-name-part taxon-name-part-type="species">impressus</tp:taxon-name-part></tp:taxon-name><comment> : <xref ref-type="bibr" rid="B20">Eason 1972a</xref>: 108. <bold>RD</bold>.</comment></tp:nomenclature-citation><tp:nomenclature-citation><tp:taxon-name><tp:taxon-name-part taxon-name-part-type="genus">Eupolybothrus</tp:taxon-name-part> <tp:taxon-name-part taxon-name-part-type="species">impressus</tp:taxon-name-part></tp:taxon-name><comment>, <tp:taxon-name><tp:taxon-name-part taxon-name-part-type="genus">Eupolybothrus</tp:taxon-name-part> <tp:taxon-name-part taxon-name-part-type="species">impressus</tp:taxon-name-part></tp:taxon-name> : <xref ref-type="bibr" rid="B21">Eason 1972b</xref>: 305–306. <bold>RD</bold>.</comment></tp:nomenclature-citation><tp:nomenclature-citation><tp:taxon-name><tp:taxon-name-part taxon-name-part-type="genus">Eupolybothrus</tp:taxon-name-part> <tp:taxon-name-part taxon-name-part-type="species">impressus</tp:taxon-name-part></tp:taxon-name><comment> : <xref ref-type="bibr" rid="B80">Zapparoli 1985</xref>: 1, figs 1–2. <bold>FR</bold>, <bold>RD</bold>.</comment></tp:nomenclature-citation><tp:nomenclature-citation><tp:taxon-name><tp:taxon-name-part taxon-name-part-type="genus">Bothropolys</tp:taxon-name-part> <tp:taxon-name-part taxon-name-part-type="species">elongatus</tp:taxon-name-part></tp:taxon-name><comment> : <xref ref-type="bibr" rid="B14">Daas et al. 1995</xref>: 21, 23, 24, 25, 26. <bold>FR</bold>, <bold>BD</bold>.</comment></tp:nomenclature-citation><tp:nomenclature-citation><tp:taxon-name><tp:taxon-name-part taxon-name-part-type="genus">Eupolybothrus</tp:taxon-name-part> <tp:taxon-name-part taxon-name-part-type="species">elongatus</tp:taxon-name-part></tp:taxon-name><comment> : <xref ref-type="bibr" rid="B15">Daas et al. 1996</xref>: 365–370. <bold>FR</bold>, <bold>BD</bold>. </comment></tp:nomenclature-citation><tp:nomenclature-citation><tp:taxon-name><tp:taxon-name-part taxon-name-part-type="genus">Eupolybothrus</tp:taxon-name-part> <tp:taxon-name-part taxon-name-part-type="species">nudicornis</tp:taxon-name-part></tp:taxon-name><comment> : <xref ref-type="bibr" rid="B16">Daas et al. 2003</xref>: 240. <bold>BD</bold>.</comment></tp:nomenclature-citation><tp:nomenclature-citation><tp:taxon-name><tp:taxon-name-part taxon-name-part-type="genus">Lithobius</tp:taxon-name-part> <tp:taxon-name-part taxon-name-part-type="species">koenigi</tp:taxon-name-part></tp:taxon-name><comment> : <xref ref-type="bibr" rid="B66">Stagl and Zapparoli 2006</xref>: 19. <bold>CHL</bold>.</comment></tp:nomenclature-citation></tp:nomenclature-citation-list></tp:nomenclature><tp:treatment-sec sec-type="Material examined"><title>Material examined.</title><p>Type material of <tp:taxon-name><tp:taxon-name-part taxon-name-part-type="genus">Eupolybothrus</tp:taxon-name-part> <tp:taxon-name-part taxon-name-part-type="species">cloudsley-thompsoni</tp:taxon-name-part></tp:taxon-name>: 7 ♂♂, 2 ♀♀, 1 juv. of <tp:taxon-name><tp:taxon-name-part taxon-name-part-type="genus">Eupolybothrus</tp:taxon-name-part> <tp:taxon-name-part taxon-name-part-type="species">cloudsley-thompsoni</tp:taxon-name-part></tp:taxon-name> + 1 juv. <tp:taxon-name><tp:taxon-name-part taxon-name-part-type="genus">Lithobius</tp:taxon-name-part> <tp:taxon-name-part taxon-name-part-type="species">castaneus</tp:taxon-name-part></tp:taxon-name> Newport, 1844, Tunisia, Roman aqueduct 15 miles south of Tunis, 4.IV.1954, Cloudsley-Thompson leg. Turk Collection, Syntypes. Last pair of legs mounted on a slide, Turk collection 1984.10.1.77 (<ext-link xmlns:xlink="http://www.w3.org/1999/xlink" ext-link-type="uri" xlink:href="http://biocol.org/urn:lsid:biocol.org:col:1009" xlink:type="simple">NHM</ext-link>).</p><p>Nontype material: SPAIN: 3 ♂♂, 3 ♀♀, 5 subad. ♂♂, 3 subad. ♀♀, 2 juv., labelled “ <tp:taxon-name><tp:taxon-name-part taxon-name-part-type="genus">Lithobius</tp:taxon-name-part> <tp:taxon-name-part taxon-name-part-type="species">impressus</tp:taxon-name-part></tp:taxon-name> Granada Meinert” and “ <tp:taxon-name><tp:taxon-name-part taxon-name-part-type="genus">Eupolybothrus</tp:taxon-name-part> <tp:taxon-name-part taxon-name-part-type="species">impressus</tp:taxon-name-part></tp:taxon-name> (Newport) det. E.H. Eason 1980”, Meinert Collection (<ext-link xmlns:xlink="http://www.w3.org/1999/xlink" ext-link-type="uri" xlink:href="http://biocol.org/urn:lsid:biocol.org:col:34644" xlink:type="simple">ZMUC</ext-link>); ALGERIA: 3 specimens, Djebel Maadid, Kalas Beni Hammaad, 1000 m, 23.X.1989, G. Osella (CMZ); TUNISIA (governorates listed according to their location, from North to South): Bizerte Governorate: 8 ♂♂, 7 ♀♀, 2 juv., Ghar el Melh, garden, <tp:taxon-name><tp:taxon-name-part taxon-name-part-type="genus">Ceratonia</tp:taxon-name-part> <tp:taxon-name-part taxon-name-part-type="species">siliqua</tp:taxon-name-part></tp:taxon-name>, 37°19'N, 09°51'E, alt. 35 m, in litter, 11.I.2003, N. Akkari leg. (<ext-link xmlns:xlink="http://www.w3.org/1999/xlink" ext-link-type="uri" xlink:href="http://biocol.org/urn:lsid:biocol.org:col:33355" xlink:type="simple">FMNH</ext-link>); 1 ♂, 2 subad. ♀♀, La Grotte beach, 37°19'N, 09°50'E, alt. 5 m, slope facing the sea, halophilous vegetation, under stones, 12.II.2004, N. Akkari leg. (<ext-link xmlns:xlink="http://www.w3.org/1999/xlink" ext-link-type="uri" xlink:href="http://biocol.org/urn:lsid:biocol.org:col:33355" xlink:type="simple">FMNH</ext-link>); 4 ♂♂, 2 ♀♀, Ghar el Melh, 37°19'N, 09°51'E, alt. 35 m, slope with sparse shrubs, under stones, 1.III.2004, N. Akkari leg. (<ext-link xmlns:xlink="http://www.w3.org/1999/xlink" ext-link-type="uri" xlink:href="http://biocol.org/urn:lsid:biocol.org:col:33355" xlink:type="simple">FMNH</ext-link>); 1 ♂, 1 ♀, Ichkeul National Park, inside the park, 37°07.861'N, 09°41.338'E, alt. 5 m, rocks, shrubs, grass, close to the road, under stones, 23.III.2008, P. Stoev, N. Akkari leg. (<ext-link xmlns:xlink="http://www.w3.org/1999/xlink" ext-link-type="uri" xlink:href="http://biocol.org/urn:lsid:biocol.org:col:34316" xlink:type="simple">NMNHS</ext-link>); 1 ♂, 1 ♀, Ichkeul National Park, 37°08.25'N, 09°41.31'E, alt. 0–50 m, <tp:taxon-name><tp:taxon-name-part taxon-name-part-type="genus">Olea</tp:taxon-name-part> <tp:taxon-name-part taxon-name-part-type="species">europaea</tp:taxon-name-part></tp:taxon-name>- <tp:taxon-name><tp:taxon-name-part taxon-name-part-type="genus">Pistacia</tp:taxon-name-part> <tp:taxon-name-part taxon-name-part-type="species">lentiscus</tp:taxon-name-part></tp:taxon-name> maquis, 12.III.2009, N. Akkari<!--PageBreak-->, H. Enghoff leg. (<ext-link xmlns:xlink="http://www.w3.org/1999/xlink" ext-link-type="uri" xlink:href="http://biocol.org/urn:lsid:biocol.org:col:34644" xlink:type="simple">ZMUC</ext-link>); Béja Governorate: 3 ♂♂, 8 ♀♀, 3 subad. ♂♂, Rahayette (2 km from Sidi Salem Lac), 36°42'N, 09°18'E, alt. 180 m, meadow, shrubs, under stones, 26.XII.2003, N. Akkari leg. (<ext-link xmlns:xlink="http://www.w3.org/1999/xlink" ext-link-type="uri" xlink:href="http://biocol.org/urn:lsid:biocol.org:col:33355" xlink:type="simple">FMNH</ext-link>); 1 ♂, 3 juv., entrance of the city, 36°42.7311'N, 09°19.611'E, alt. 362 m, open area with scattered <tp:taxon-name>Eucalyptus</tp:taxon-name>, under stones, 24.IV.2005, N. Akkari leg. (<ext-link xmlns:xlink="http://www.w3.org/1999/xlink" ext-link-type="uri" xlink:href="http://biocol.org/urn:lsid:biocol.org:col:33355" xlink:type="simple">FMNH</ext-link>); 5 ♂♂, 7 ♀♀, 7 km from Zahret Médine, 36°46.857'N, 09°01.688'E, alt. 500 m, limestone hill, shrubs, under stones, 20.III.2008, P. Stoev, N. Akkari leg. (<ext-link xmlns:xlink="http://www.w3.org/1999/xlink" ext-link-type="uri" xlink:href="http://biocol.org/urn:lsid:biocol.org:col:34316" xlink:type="simple">NMNHS</ext-link>); 1 ♀, entrance of Béja City, 36°42.311'N, 09°19.611'E, alt. 362 m, open area with scattered <tp:taxon-name>Eucalyptus</tp:taxon-name>, under stones, 15.IV.2007, N. Akkari leg. (<ext-link xmlns:xlink="http://www.w3.org/1999/xlink" ext-link-type="uri" xlink:href="http://biocol.org/urn:lsid:biocol.org:col:33355" xlink:type="simple">FMNH</ext-link>); Tunis Governorate: 4 ♂♂, 2 juv.,Jebel Bou Kornine, close to the asphalt road (highway: Tunis-Hammamète) 17.II.2004, N. Akkari leg. (<ext-link xmlns:xlink="http://www.w3.org/1999/xlink" ext-link-type="uri" xlink:href="http://biocol.org/urn:lsid:biocol.org:col:33355" xlink:type="simple">FMNH</ext-link>); 1 juv., Tunis, 12.II.1903, Lajos Biró leg (<ext-link xmlns:xlink="http://www.w3.org/1999/xlink" ext-link-type="uri" xlink:href="http://biocol.org/urn:lsid:biocol.org:col:33453" xlink:type="simple">HNHM</ext-link>); 1 ♂, 1 subad. ♂, Tunis, 23.II.1903, Lajos Biró leg. (<ext-link xmlns:xlink="http://www.w3.org/1999/xlink" ext-link-type="uri" xlink:href="http://biocol.org/urn:lsid:biocol.org:col:33453" xlink:type="simple">HNHM</ext-link>); 4 ♂♂, 2 ♀♀, Jebel Bou Kornine, 8.IV.2004, N. Akkari leg. (<ext-link xmlns:xlink="http://www.w3.org/1999/xlink" ext-link-type="uri" xlink:href="http://biocol.org/urn:lsid:biocol.org:col:33355" xlink:type="simple">FMNH</ext-link>); 4 ♂♂, 4 ♀♀, Jebel Bou Kornine, 8.IV.2007, N. Akkari leg. (<ext-link xmlns:xlink="http://www.w3.org/1999/xlink" ext-link-type="uri" xlink:href="http://biocol.org/urn:lsid:biocol.org:col:33355" xlink:type="simple">FMNH</ext-link>); 1 ♀, Bou Kornine National Park, 36°42.530'N, 10°20.680'E, alt. 105–150 m, <tp:taxon-name>Thuja</tp:taxon-name>, <tp:taxon-name>Eucalyptus</tp:taxon-name>, dry river bed, under stones and logs, 4.III.2008, P. Stoev, N. Akkari leg (<ext-link xmlns:xlink="http://www.w3.org/1999/xlink" ext-link-type="uri" xlink:href="http://biocol.org/urn:lsid:biocol.org:col:34316" xlink:type="simple">NMNHS</ext-link>); Ariana Governorate: 1 ♂, 2 ♀♀, Nahli Park, 36°53'N, 10°09'E, alt. 68 m, suburban habitat with <tp:taxon-name>Eucalyptus</tp:taxon-name>, <tp:taxon-name><tp:taxon-name-part taxon-name-part-type="genus">Pinus</tp:taxon-name-part> <tp:taxon-name-part taxon-name-part-type="species">halepensis</tp:taxon-name-part></tp:taxon-name>, under stones, 31.III.2006, N. Akkari leg. (<ext-link xmlns:xlink="http://www.w3.org/1999/xlink" ext-link-type="uri" xlink:href="http://biocol.org/urn:lsid:biocol.org:col:33355" xlink:type="simple">FMNH</ext-link>); 1 ♂, 1 ♀, Sidi Thabet, Jebel Ammar, 10.II.2007, N. Akkari leg. (<ext-link xmlns:xlink="http://www.w3.org/1999/xlink" ext-link-type="uri" xlink:href="http://biocol.org/urn:lsid:biocol.org:col:33355" xlink:type="simple">FMNH</ext-link>); Jendouba Governorate: 1 ♂, Béni Mtir, surroundings of the dam, 36°44'N, 08°44'E, alt. 445 m, shrubs, under stones, 18.II.2007, N. Akkari leg. (<ext-link xmlns:xlink="http://www.w3.org/1999/xlink" ext-link-type="uri" xlink:href="http://biocol.org/urn:lsid:biocol.org:col:33355" xlink:type="simple">FMNH</ext-link>); 3 ♂♂, 3 ♀♀, Béni Mtir, 36°44'N, 08°44'E, alt. 408 m, slope close to the asphalt road, <tp:taxon-name><tp:taxon-name-part taxon-name-part-type="genus">Quercus</tp:taxon-name-part> <tp:taxon-name-part taxon-name-part-type="species">suber</tp:taxon-name-part></tp:taxon-name>, under stones, 19.II.2007, N. Akkari leg. (<ext-link xmlns:xlink="http://www.w3.org/1999/xlink" ext-link-type="uri" xlink:href="http://biocol.org/urn:lsid:biocol.org:col:33355" xlink:type="simple">FMNH</ext-link>); 3 ♀♀, same locality, under logs, 36°44.583'N, 08°44.832'E, alt. 493 m, 19.II.2007, N. Akkari leg. (<ext-link xmlns:xlink="http://www.w3.org/1999/xlink" ext-link-type="uri" xlink:href="http://biocol.org/urn:lsid:biocol.org:col:33355" xlink:type="simple">FMNH</ext-link>); 5 ♀♀, same locality, 36°44.006'N, 08°44.001'E, alt. 500 m, 19.II.2007, N. Akkari leg. (<ext-link xmlns:xlink="http://www.w3.org/1999/xlink" ext-link-type="uri" xlink:href="http://biocol.org/urn:lsid:biocol.org:col:33355" xlink:type="simple">FMNH</ext-link>); 4 ♂♂, 4 ♀♀, same locality, alt. 503 m, <tp:taxon-name><tp:taxon-name-part taxon-name-part-type="genus">Quercus</tp:taxon-name-part> <tp:taxon-name-part taxon-name-part-type="species">suber</tp:taxon-name-part></tp:taxon-name>, <tp:taxon-name><tp:taxon-name-part taxon-name-part-type="genus">Erica</tp:taxon-name-part> <tp:taxon-name-part taxon-name-part-type="species">arborea</tp:taxon-name-part></tp:taxon-name> and <tp:taxon-name><tp:taxon-name-part taxon-name-part-type="genus">Myrtus</tp:taxon-name-part> <tp:taxon-name-part taxon-name-part-type="species">communis</tp:taxon-name-part></tp:taxon-name>, under stones, 19.II.2007, N. Akkari leg. (<ext-link xmlns:xlink="http://www.w3.org/1999/xlink" ext-link-type="uri" xlink:href="http://biocol.org/urn:lsid:biocol.org:col:33355" xlink:type="simple">FMNH</ext-link>); 3 subad. ♂♂, Béni Mtir and surroundings, 36°43.888'N, 08°44.105'E, alt. 404 m, <tp:taxon-name><tp:taxon-name-part taxon-name-part-type="genus">Quercus</tp:taxon-name-part> <tp:taxon-name-part taxon-name-part-type="species">suber</tp:taxon-name-part></tp:taxon-name>, close to the road, under stones, 21.III.2008, P. Stoev, N. Akkari leg. (<ext-link xmlns:xlink="http://www.w3.org/1999/xlink" ext-link-type="uri" xlink:href="http://biocol.org/urn:lsid:biocol.org:col:35057" xlink:type="simple">BIO</ext-link>); 4 ♂♂, 3 ♀♀, 2 subad. ♂♂, ruins of the ancient Roman town Bulla Regia, 36°33.506'N, 08°45.356'E, alt. 185 m, under stones, 21.III.2008, P. Stoev, N. Akkari leg. (<ext-link xmlns:xlink="http://www.w3.org/1999/xlink" ext-link-type="uri" xlink:href="http://biocol.org/urn:lsid:biocol.org:col:34316" xlink:type="simple">NMNHS</ext-link>); 2 subad. ♂♂, 1 subad. ♀, Tabarka, the Genoese fort and surroundings, 36°57.838'N, 08°44.680'E, alt. 20–30 m, slope facing the sea, grass, rocks scattered trees, under stones and logs, 22.III.2008, P. Stoev, N. Akkari leg. (<ext-link xmlns:xlink="http://www.w3.org/1999/xlink" ext-link-type="uri" xlink:href="http://biocol.org/urn:lsid:biocol.org:col:34316" xlink:type="simple">NMNHS</ext-link>); 2 ♂♂, 2 ♀♀, Hammam Bourguiba (west of Aïn Draham), 36°45.926'N, 08°35.084'E, alt. 158 m, meadow with scattered trees, under stones, 22.III.2008, P. Stoev, N. Akkari leg. (<ext-link xmlns:xlink="http://www.w3.org/1999/xlink" ext-link-type="uri" xlink:href="http://biocol.org/urn:lsid:biocol.org:col:34316" xlink:type="simple">NMNHS</ext-link>); 1 ♀, 3 km from Hammam Bourguiba (west of Aïn Draham), 36°46.476'N, 08°36.575'E, alt. 322 m, meadow with scattered trees, under stones, 22.III.2008, N. Akkari, P. Stoev leg. (<ext-link xmlns:xlink="http://www.w3.org/1999/xlink" ext-link-type="uri" xlink:href="http://biocol.org/urn:lsid:biocol.org:col:34316" xlink:type="simple">NMNHS</ext-link>); 1 ♂, 2 subad. ♂♂, 3 subad. ♀♀, 9 km from Hammam Bourguiba (west of Aïn Draham), 36°48.046'N, 08°39.544'E, alt. 379 m, pine forest, humid, close to river, under stones, logs and leaf litter, 22.III.2008, P. Stoev, N. Akkari leg. (<ext-link xmlns:xlink="http://www.w3.org/1999/xlink" ext-link-type="uri" xlink:href="http://biocol.org/urn:lsid:biocol.org:col:34316" xlink:type="simple">NMNHS</ext-link>); 2 ♀♀, surroundings of Aïn Draham, collected from under bark of decaying trunk and stones, 31.III.1977, L. Gozmány, S. Mahunka leg. (<ext-link xmlns:xlink="http://www.w3.org/1999/xlink" ext-link-type="uri" xlink:href="http://biocol.org/urn:lsid:biocol.org:col:33453" xlink:type="simple">HNHM</ext-link>); 3 ♂♂, 3 ♀♀, Tabarka, 36°58.105'N, 08°45.356'E, alt. &lt; 40 m, coastal <!--PageBreak-->slope below Genoese fort, under stones, 9.III.2009, N. Akkari, H. Enghoff leg. (<ext-link xmlns:xlink="http://www.w3.org/1999/xlink" ext-link-type="uri" xlink:href="http://biocol.org/urn:lsid:biocol.org:col:34644" xlink:type="simple">ZMUC</ext-link>); Nabeul Governorate: 1 ♂, 1 ♀, 1 juv., Cap Bon Peninsula, Hammamète, <tp:taxon-name><tp:taxon-name-part taxon-name-part-type="genus">Olea</tp:taxon-name-part> <tp:taxon-name-part taxon-name-part-type="species">europaea</tp:taxon-name-part></tp:taxon-name> orchard, under stones, 17.II.2004, N. Akkari leg. (<ext-link xmlns:xlink="http://www.w3.org/1999/xlink" ext-link-type="uri" xlink:href="http://biocol.org/urn:lsid:biocol.org:col:33355" xlink:type="simple">FMNH</ext-link>); 2 ♂♂, 2 ♀♀, Cap Bon Peninsula, Dar Chichou, coniferous forest, under stones with <tp:taxon-name><tp:taxon-name-part taxon-name-part-type="genus">Pinus</tp:taxon-name-part> <tp:taxon-name-part taxon-name-part-type="species">halepensis</tp:taxon-name-part></tp:taxon-name>, 14.III.2004, N. Akkari leg. (<ext-link xmlns:xlink="http://www.w3.org/1999/xlink" ext-link-type="uri" xlink:href="http://biocol.org/urn:lsid:biocol.org:col:33355" xlink:type="simple">FMNH</ext-link>); 1 ♂, 4 ♀♀, 1 juv., Cap Bon Peninsula, El Haouaria, N37°3, E10°59, alt. 50 m, 28.IV.2004, N. Akkari leg. (<ext-link xmlns:xlink="http://www.w3.org/1999/xlink" ext-link-type="uri" xlink:href="http://biocol.org/urn:lsid:biocol.org:col:33355" xlink:type="simple">FMNH</ext-link>); 1 ♂, 3 ♀♀, 3 juv., Cap Bon Peninsula, Oued el Abid, close to the sea shore, under stones, 9.III.2005, N. Akkari leg. (<ext-link xmlns:xlink="http://www.w3.org/1999/xlink" ext-link-type="uri" xlink:href="http://biocol.org/urn:lsid:biocol.org:col:33355" xlink:type="simple">FMNH</ext-link>); 3 ♂♂, 3 juv., Cap Bon Peninsula, Oued el Abid village, 36°51.804'N, 10°44.701'E, alt. 79 m, 9.III.2005, N. Akkari leg. (<ext-link xmlns:xlink="http://www.w3.org/1999/xlink" ext-link-type="uri" xlink:href="http://biocol.org/urn:lsid:biocol.org:col:33355" xlink:type="simple">FMNH</ext-link>); 1 ♂, Cap Bon Peninsula, Sidi Erraiès, close to a polluted beach, 9.III.2005, N. Akkari leg. (<ext-link xmlns:xlink="http://www.w3.org/1999/xlink" ext-link-type="uri" xlink:href="http://biocol.org/urn:lsid:biocol.org:col:33355" xlink:type="simple">FMNH</ext-link>); 1 ♂, 2 ♀♀, Cap Bon Peninsula, Kélibia, Mansoura beach, 36°50.994'N, 11°07.361'E, alt. 1 m, under stones, 23.III.2005, N. Akkari leg. (<ext-link xmlns:xlink="http://www.w3.org/1999/xlink" ext-link-type="uri" xlink:href="http://biocol.org/urn:lsid:biocol.org:col:33355" xlink:type="simple">FMNH</ext-link>); 3 ♂♂, 1 ♀, 1 subad. ♂, 2 subad. ♀♀, Cap Bon Peninsula, near Oued El Abid Dam, 36°49.901'N, 10°42.378'E, alt. 42 m, grass, stones, under stones, 24.III.2008, N. Akkari, P. Stoev leg. (<ext-link xmlns:xlink="http://www.w3.org/1999/xlink" ext-link-type="uri" xlink:href="http://biocol.org/urn:lsid:biocol.org:col:34316" xlink:type="simple">NMNHS</ext-link>); 12 ♂♂, 10 ♀♀, 1 subad. ♂, 2 juv., Cap Bon Peninsula, near Oued El Abid village, 36°51.804'N, 10°44.711'E, alt. 79 m, <tp:taxon-name>Eucalyptus</tp:taxon-name> and <tp:taxon-name>Pinus</tp:taxon-name> forest, under stones, 24.III.2008, P. Stoev, N. Akkari leg. (<ext-link xmlns:xlink="http://www.w3.org/1999/xlink" ext-link-type="uri" xlink:href="http://biocol.org/urn:lsid:biocol.org:col:34316" xlink:type="simple">NMNHS</ext-link>); 1 ♂, Cap Bon Peninsula, 20 km from El Haouaria, 36°56.660'N, 10°53.321'E, alt. 30 m, broad leaf forest, sandy soil, under stones, 24.III.2008, N. Akkari, P. Stoev leg. (<ext-link xmlns:xlink="http://www.w3.org/1999/xlink" ext-link-type="uri" xlink:href="http://biocol.org/urn:lsid:biocol.org:col:35057" xlink:type="simple">BIO</ext-link>); 8 ♂♂, 11 ♀♀, 1 subad. ♀, El Haouaria, the ancient Roman quarry and surroundings, 37°03.448'N, 10°59.869'E, alt. 51 m, slope facing the sea, under stones, 24.III.2008, P. Stoev, N. Akkari leg. (<ext-link xmlns:xlink="http://www.w3.org/1999/xlink" ext-link-type="uri" xlink:href="http://biocol.org/urn:lsid:biocol.org:col:34316" xlink:type="simple">NMNHS</ext-link>); 1 ♂, 1 ♀, Cap Bon Peninsula, El Haouaria, coast, 37°03.448'N, 10°59.869'E, alt. 2 m, rocks, sand, 10–50 m from the water line, under stones, 25.III.2008, N. Akkari, P. Stoev leg. (<ext-link xmlns:xlink="http://www.w3.org/1999/xlink" ext-link-type="uri" xlink:href="http://biocol.org/urn:lsid:biocol.org:col:34316" xlink:type="simple">NMNHS</ext-link>); 2 ♀♀, Cap Bon Peninsula, Kélibia, plage El Mansoura, 36°51.046'N, 11°07.343'E, alt. 5–10 m, approx. 100 m from the water line, <tp:taxon-name>Oleander</tp:taxon-name>, <tp:taxon-name>Mimosa</tp:taxon-name>, under stones and in leaf litter, 25.III.2008, P. Stoev, N. Akkari leg. (<ext-link xmlns:xlink="http://www.w3.org/1999/xlink" ext-link-type="uri" xlink:href="http://biocol.org/urn:lsid:biocol.org:col:35057" xlink:type="simple">BIO</ext-link>); 1 ♀, Cap Bon Peninsula, Kélibia, the fort and surroundings, 36°50.337'N, 11°06.841'E, alt. 10–40 m, slope, <tp:taxon-name>Eucalyptus</tp:taxon-name>, <tp:taxon-name>Mimosa</tp:taxon-name>, shrubs, under stones, 25.III.2008, N. Akkari, P. Stoev leg. (<ext-link xmlns:xlink="http://www.w3.org/1999/xlink" ext-link-type="uri" xlink:href="http://biocol.org/urn:lsid:biocol.org:col:34316" xlink:type="simple">NMNHS</ext-link>); 2 ♂♂, 2 ♀♀, Cap Bon Peninsula, 7 km from Menzel Bou Zelfa, 36°40.268'N, 10°40.677'E, alt. 236 m, <tp:taxon-name>Pinus</tp:taxon-name>, <tp:taxon-name>Quercus</tp:taxon-name>, shrubs, under stones, 25.III.2008, P. Stoev, N. Akkari leg. (<ext-link xmlns:xlink="http://www.w3.org/1999/xlink" ext-link-type="uri" xlink:href="http://biocol.org/urn:lsid:biocol.org:col:35057" xlink:type="simple">BIO</ext-link>, <ext-link xmlns:xlink="http://www.w3.org/1999/xlink" ext-link-type="uri" xlink:href="http://biocol.org/urn:lsid:biocol.org:col:34316" xlink:type="simple">NMNHS</ext-link>); 8 ♂♂, 2 ♀♀, Cap Bon Peninsula, El Haouaria, Roman cave, 1.IV.2007, K. Tajovský leg. (<ext-link xmlns:xlink="http://www.w3.org/1999/xlink" ext-link-type="uri" xlink:href="http://biocol.org/urn:lsid:biocol.org:col:33355" xlink:type="simple">FMNH</ext-link>); 1 juv., Cap Bon Peninsula, Jebel Abderrahman, <tp:taxon-name><tp:taxon-name-part taxon-name-part-type="genus">Olea</tp:taxon-name-part> <tp:taxon-name-part taxon-name-part-type="species">europaea</tp:taxon-name-part></tp:taxon-name> orchard, under stones, 12.XI.2006, N. Akkari leg. (<ext-link xmlns:xlink="http://www.w3.org/1999/xlink" ext-link-type="uri" xlink:href="http://biocol.org/urn:lsid:biocol.org:col:33355" xlink:type="simple">FMNH</ext-link>); Zaghouan Governorate: 3 ♂♂, 2 ♀♀, Jebel el Fahs, 36°22.39'N, 09°53.41'E, alt. 172 m, under stones, 20.III.2006, N. Akkari leg. (<ext-link xmlns:xlink="http://www.w3.org/1999/xlink" ext-link-type="uri" xlink:href="http://biocol.org/urn:lsid:biocol.org:col:33355" xlink:type="simple">FMNH</ext-link>); 1 ♀, Jebel el Fahs, 36°24.298'N, 10°09.057'E, alt. 166 m, suburbs, <tp:taxon-name><tp:taxon-name-part taxon-name-part-type="genus">Olea</tp:taxon-name-part> <tp:taxon-name-part taxon-name-part-type="species">europaea</tp:taxon-name-part></tp:taxon-name> orchard, under stones, 25.II.2007, N. Akkari leg. (<ext-link xmlns:xlink="http://www.w3.org/1999/xlink" ext-link-type="uri" xlink:href="http://biocol.org/urn:lsid:biocol.org:col:33355" xlink:type="simple">FMNH</ext-link>); 1 ♀, Jebel Zaghouan, under stones, 17.III.2007, N. Akkari leg. (<ext-link xmlns:xlink="http://www.w3.org/1999/xlink" ext-link-type="uri" xlink:href="http://biocol.org/urn:lsid:biocol.org:col:33355" xlink:type="simple">FMNH</ext-link>); 1 ♂, 1 ♀, 2 subad. ♂, 1 subad. ♀, Jebel Zaghouan, surroundings of the marabout Sidi Bou Gabrine, 36°22.423'N, 10°06.328'E, alt. 642 m, meadows, scattered trees, under stones and in leaf litter, 17.III.2008, N. Akkari leg. (1♂, 1♀ – <ext-link xmlns:xlink="http://www.w3.org/1999/xlink" ext-link-type="uri" xlink:href="http://biocol.org/urn:lsid:biocol.org:col:35057" xlink:type="simple">BIO</ext-link>; 2 subad. ♂♂, 1 subad. ♀ – <ext-link xmlns:xlink="http://www.w3.org/1999/xlink" ext-link-type="uri" xlink:href="http://biocol.org/urn:lsid:biocol.org:col:34316" xlink:type="simple">NMNHS</ext-link>); 1 ♀, Jebel Zaghouan, surroundings of the marabout Sidi Bou Gabrine, 36°22.423'N, 10°06.328'E, alt. 642 m, meadows, scattered trees, under stones, <!--PageBreak-->29.III.2008, P. Stoev, N. Akkari leg. (<ext-link xmlns:xlink="http://www.w3.org/1999/xlink" ext-link-type="uri" xlink:href="http://biocol.org/urn:lsid:biocol.org:col:34316" xlink:type="simple">NMNHS</ext-link>); 1 ♀, Jebel Zaghouan, surroundings of the Gouffre du courant d’air (small limestone cave), 36°21.980'N, 10°05.513'E, alt. 561 m, <tp:taxon-name><tp:taxon-name-part taxon-name-part-type="genus">Quercus</tp:taxon-name-part> <tp:taxon-name-part taxon-name-part-type="species">ilex</tp:taxon-name-part></tp:taxon-name>, <tp:taxon-name><tp:taxon-name-part taxon-name-part-type="genus">Pistacia</tp:taxon-name-part> <tp:taxon-name-part taxon-name-part-type="species">lentiscus</tp:taxon-name-part></tp:taxon-name>, <tp:taxon-name><tp:taxon-name-part taxon-name-part-type="genus">Jasminum</tp:taxon-name-part> <tp:taxon-name-part taxon-name-part-type="species">fructicans</tp:taxon-name-part></tp:taxon-name>, under stones and in leaf litter, 17.III.2008, N. Akkari, P. Stoev leg. (<ext-link xmlns:xlink="http://www.w3.org/1999/xlink" ext-link-type="uri" xlink:href="http://biocol.org/urn:lsid:biocol.org:col:34316" xlink:type="simple">NMNHS</ext-link>); 5 ♂♂, 4 ♀♀, Jebel Zaghouan, collecting along the track between Gouffre Anti Prehistorique (36°21.595'N, 10°05.208'E) and Sidi Bou Gabrine (36°22.423'N, 10°06.328'E), 500–700 m, mixed forest, under stones and in leaf litter, 18.III.2008, N. Akkari, P. Stoev leg. (<ext-link xmlns:xlink="http://www.w3.org/1999/xlink" ext-link-type="uri" xlink:href="http://biocol.org/urn:lsid:biocol.org:col:34316" xlink:type="simple">NMNHS</ext-link>); 2 ♂♂, Jebel Zaghouan, collecting along the track Sidi Bou Gabrine (36°22.423'N, 10°06.328'E) – Sidi Abdel kader Cave (36°22.419'N, 10°06.371'E) – Saida Mannoubia (36°22.650'N, 10°06.332'E) – the asphalt road to Zaghouan (36°22.924'N, 10°06.789'E), alt. 650–780 m, mixed forest, under stones and in leaf litter, 19.III.2008, P. Stoev, N. Akkari leg. (<ext-link xmlns:xlink="http://www.w3.org/1999/xlink" ext-link-type="uri" xlink:href="http://biocol.org/urn:lsid:biocol.org:col:34316" xlink:type="simple">NMNHS</ext-link>); Le Kef Governorate: 4 ♂♂, 2 ♀♀, 1 juv., Tajerouine, Bou Yagoum dam, 35°53'N, 08°53'E, alt. 650–700 m, open dry habitat, under stones, 16.III.2005, N. Akkari leg. (<ext-link xmlns:xlink="http://www.w3.org/1999/xlink" ext-link-type="uri" xlink:href="http://biocol.org/urn:lsid:biocol.org:col:33355" xlink:type="simple">FMNH</ext-link>); 1 ♂, 2 ♀♀, Ferme Shitta, Jebel Eddyr, about 6 km NNE from Le Kef, alt. about 1100 m, collected from sward, mosses, from below stones imbedded in grassy soil, in shaded sites between cliff walls, 28.III.1977, L. Gozmány, S. Mahunka leg. (<ext-link xmlns:xlink="http://www.w3.org/1999/xlink" ext-link-type="uri" xlink:href="http://biocol.org/urn:lsid:biocol.org:col:33453" xlink:type="simple">HNHM</ext-link>); 3 ♂♂, 1 subad. ♂, 1 subad. ♀, 2 juv., Ferme Shitta, Jebel Eddyr, about 7 km NNE from Le Kef, alt. about 1100 m, collected from under rocks at feet of cliff walls, 26.III.1977, L. Gozmány, S. Mahunka leg. (<ext-link xmlns:xlink="http://www.w3.org/1999/xlink" ext-link-type="uri" xlink:href="http://biocol.org/urn:lsid:biocol.org:col:33453" xlink:type="simple">HNHM</ext-link>); 3 ♂♂, 1 ♀, 1 subad. ♂, 1 subad. ♀, Nebeur, about 30 km N from Le Kef, collected on ground and under stones on steep banks and in riverbed, 30.III.1977, L. Gozmány, S. Mahunka leg. (<ext-link xmlns:xlink="http://www.w3.org/1999/xlink" ext-link-type="uri" xlink:href="http://biocol.org/urn:lsid:biocol.org:col:33453" xlink:type="simple">HNHM</ext-link>); 2 subad. ♂♂, 2 juv., 1 larva, Dugga Archeological site, under stones, 30.X.2009, N. Akkari leg. (<ext-link xmlns:xlink="http://www.w3.org/1999/xlink" ext-link-type="uri" xlink:href="http://biocol.org/urn:lsid:biocol.org:col:34644" xlink:type="simple">ZMUC</ext-link>); 1 ♂, South of Le Kef, a flat, immense, fungiform limestone hill, collected from crags, 27.III.1977, L. Gozmány, S. Mahunka leg. (<ext-link xmlns:xlink="http://www.w3.org/1999/xlink" ext-link-type="uri" xlink:href="http://biocol.org/urn:lsid:biocol.org:col:33453" xlink:type="simple">HNHM</ext-link>); Siliana Governorate: 17 ♂♂, 7 ♀♀, 4 subad. ♀♀, Jebel Bargou, 5 km from Bargou (road Bargou – Ouslatia), 36°05.775'N, 09°37.347'E, alt. 571 m, <tp:taxon-name>Quercus</tp:taxon-name>, <tp:taxon-name>Olea</tp:taxon-name>, shrubs, under stones, 28.III.2008, N. Akkari, P. Stoev leg. (2 ♂♂, 2 ♀♀ – <ext-link xmlns:xlink="http://www.w3.org/1999/xlink" ext-link-type="uri" xlink:href="http://biocol.org/urn:lsid:biocol.org:col:35057" xlink:type="simple">BIO</ext-link>; remaining in <ext-link xmlns:xlink="http://www.w3.org/1999/xlink" ext-link-type="uri" xlink:href="http://biocol.org/urn:lsid:biocol.org:col:34316" xlink:type="simple">NMNHS</ext-link>); 4 ♂♂, 9 ♀♀, 1 subad. ♀, Jebel Bargou,50 km from Ouslatia (road Bargou – Ouslatia), 36°06.941'N, 09°39.392'E, alt. 512 m, sparse olive trees, rocks, under stones, 28.III.2008, P. Stoev, N. Akkari leg. (<ext-link xmlns:xlink="http://www.w3.org/1999/xlink" ext-link-type="uri" xlink:href="http://biocol.org/urn:lsid:biocol.org:col:34316" xlink:type="simple">NMNHS</ext-link>); 1 ♂, Kesra, 36°51'N, 09°12'E, alt. 850–900 m, 12.V.2005, coniferous forest, under stones, N. Akkari leg. (<ext-link xmlns:xlink="http://www.w3.org/1999/xlink" ext-link-type="uri" xlink:href="http://biocol.org/urn:lsid:biocol.org:col:33355" xlink:type="simple">FMNH</ext-link>); Kairouan Governorate: 1 subad. ♂, Sbikha village, under stones, 10.XII.2006, N. Akkari leg. (<ext-link xmlns:xlink="http://www.w3.org/1999/xlink" ext-link-type="uri" xlink:href="http://biocol.org/urn:lsid:biocol.org:col:33355" xlink:type="simple">FMNH</ext-link>); 1 ♂, 3 ♀♀, same locality, under stones, 2.II.2007, N. Akkari leg. (<ext-link xmlns:xlink="http://www.w3.org/1999/xlink" ext-link-type="uri" xlink:href="http://biocol.org/urn:lsid:biocol.org:col:33355" xlink:type="simple">FMNH</ext-link>); 1 ♂, 2 subad. ♀♀, 1 juv., 2 larvae, 6 km from Ouslatia, 35°51.785'N, 09°30.972'E, alt. 581 m, sparse olive trees, Roman ruins, bush, open area, stone debris, under stones, 6.III.2008, N. Akkari, P. Stoev leg. (<ext-link xmlns:xlink="http://www.w3.org/1999/xlink" ext-link-type="uri" xlink:href="http://biocol.org/urn:lsid:biocol.org:col:34316" xlink:type="simple">NMNHS</ext-link>); 3 ♂♂, 1 ♀, Thuburbo Majus, open area with shrubs, 30.III.2007, K. Tajovský leg. (<ext-link xmlns:xlink="http://www.w3.org/1999/xlink" ext-link-type="uri" xlink:href="http://biocol.org/urn:lsid:biocol.org:col:33355" xlink:type="simple">FMNH</ext-link>); Sousse Governorate: 3 ♂♂, Sidi Khalifa (67 km from Tunis), open area with scattered shrubs, 17.II.2004, N. Akkari leg. (<ext-link xmlns:xlink="http://www.w3.org/1999/xlink" ext-link-type="uri" xlink:href="http://biocol.org/urn:lsid:biocol.org:col:34316" xlink:type="simple">NMNHS</ext-link>); 2 ♂♂, 2 ♀♀, 2 subad. ♀♀, Hergla, 35°59.735'N, 10°26.300'E, close to the asphalt road, under stones, 22.III.2005, N. Akkari leg. (<ext-link xmlns:xlink="http://www.w3.org/1999/xlink" ext-link-type="uri" xlink:href="http://biocol.org/urn:lsid:biocol.org:col:33355" xlink:type="simple">FMNH</ext-link>); 2 ♂♂, Bou Ficha, Ken, 36°15.511'N, 10°26.617'E, alt. 15 m, close to a saline depression, under stones, 22.III.2005, N. Akkari leg. (<ext-link xmlns:xlink="http://www.w3.org/1999/xlink" ext-link-type="uri" xlink:href="http://biocol.org/urn:lsid:biocol.org:col:33355" xlink:type="simple">FMNH</ext-link>); Monastir Governorate: 3 subad. ♂♂, 3 subad. ♀♀, Békalta, 35°37'N, <!--PageBreak-->11°00'E, alt. 16 m, sandy soil close to the asphalt road, under stones, 30.XI.2003, N. Akkari leg. (<ext-link xmlns:xlink="http://www.w3.org/1999/xlink" ext-link-type="uri" xlink:href="http://biocol.org/urn:lsid:biocol.org:col:33355" xlink:type="simple">FMNH</ext-link>); Kasserine Governorate: 1 juv., Sbeitla, 30 km NW from Kasserine, inside the ruins of the ancient Roman town of Sifetoula, under stones, 7.III.2008, P. Stoev, N. Akkari leg. (<ext-link xmlns:xlink="http://www.w3.org/1999/xlink" ext-link-type="uri" xlink:href="http://biocol.org/urn:lsid:biocol.org:col:34316" xlink:type="simple">NMNHS</ext-link>); 2 ♂♂, 1 ♀, Chambi National Park, surroundings of the park’s guest house, 35°10.139'N, 08°40.486'E, alt. 950 m, sparse trees, bush, <tp:taxon-name><tp:taxon-name-part taxon-name-part-type="genus">Pinus</tp:taxon-name-part> <tp:taxon-name-part taxon-name-part-type="species">halepensis</tp:taxon-name-part></tp:taxon-name>, under stones, 7.III.2008, N. Akkari, P. Stoev leg. (<ext-link xmlns:xlink="http://www.w3.org/1999/xlink" ext-link-type="uri" xlink:href="http://biocol.org/urn:lsid:biocol.org:col:34316" xlink:type="simple">NMNHS</ext-link>); 1 ♀, 1 subad. ♂, Chambi National Park, surroundings of the park’s guest house, 35°10.139'N, 08°40.486'E, alt. 950–1000 m, <tp:taxon-name><tp:taxon-name-part taxon-name-part-type="genus">Pinus</tp:taxon-name-part> <tp:taxon-name-part taxon-name-part-type="species">halepensis</tp:taxon-name-part></tp:taxon-name>, <tp:taxon-name><tp:taxon-name-part taxon-name-part-type="genus">Stipa</tp:taxon-name-part> <tp:taxon-name-part taxon-name-part-type="species">tenacissima</tp:taxon-name-part></tp:taxon-name>, <tp:taxon-name>Thuja</tp:taxon-name>, under stones, logs and leaf litter of <tp:taxon-name><tp:taxon-name-part taxon-name-part-type="genus">Pinus</tp:taxon-name-part> <tp:taxon-name-part taxon-name-part-type="species">halepensis</tp:taxon-name-part></tp:taxon-name>, 8.III.2008, P. Stoev, N. Akkari leg. (<ext-link xmlns:xlink="http://www.w3.org/1999/xlink" ext-link-type="uri" xlink:href="http://biocol.org/urn:lsid:biocol.org:col:34316" xlink:type="simple">NMNHS</ext-link>); 1 ♂, Chambi National Park, inside the park, 35°11.901'N, 08°39.505'E, alt. 1291 m, <tp:taxon-name><tp:taxon-name-part taxon-name-part-type="genus">Pinus</tp:taxon-name-part> <tp:taxon-name-part taxon-name-part-type="species">halepensis</tp:taxon-name-part></tp:taxon-name>, <tp:taxon-name><tp:taxon-name-part taxon-name-part-type="genus">Quercus</tp:taxon-name-part> <tp:taxon-name-part taxon-name-part-type="species">ilex</tp:taxon-name-part></tp:taxon-name>, <tp:taxon-name><tp:taxon-name-part taxon-name-part-type="genus">Stipa</tp:taxon-name-part> <tp:taxon-name-part taxon-name-part-type="species">tenacissima</tp:taxon-name-part></tp:taxon-name>, slope, under stones and in leaf litter, 9.III.2008, P. Stoev, N. Akkari leg. (<ext-link xmlns:xlink="http://www.w3.org/1999/xlink" ext-link-type="uri" xlink:href="http://biocol.org/urn:lsid:biocol.org:col:34316" xlink:type="simple">NMNHS</ext-link>); 1 ♂, 1 ♀, juv., Chambi National Park, Chambi peak and its surroundings, 35°12.285'N, 08°40.653'E, alt. 1500–1540 m, rocks, sparse <tp:taxon-name>Pinus</tp:taxon-name> trees, under stones, 8.III.2008, N. Akkari, P. Stoev leg. (<ext-link xmlns:xlink="http://www.w3.org/1999/xlink" ext-link-type="uri" xlink:href="http://biocol.org/urn:lsid:biocol.org:col:34316" xlink:type="simple">NMNHS</ext-link>); 2 ♀♀, 5 subad. ♂♂, 1 subad. ♀, 1 juv.,Chambi National Park, inside the park, 35°11.935'N, 08°40.418'E, alt. 1468 m, <tp:taxon-name><tp:taxon-name-part taxon-name-part-type="genus">Pinus</tp:taxon-name-part> <tp:taxon-name-part taxon-name-part-type="species">halepensis</tp:taxon-name-part></tp:taxon-name>, <tp:taxon-name><tp:taxon-name-part taxon-name-part-type="genus">Quercus</tp:taxon-name-part> <tp:taxon-name-part taxon-name-part-type="species">ilex</tp:taxon-name-part></tp:taxon-name>, <tp:taxon-name><tp:taxon-name-part taxon-name-part-type="genus">Stipa</tp:taxon-name-part> <tp:taxon-name-part taxon-name-part-type="species">tenacissima</tp:taxon-name-part></tp:taxon-name>, slope, under stones and in leaf litter, 9.III.2008, N. Akkari, P. Stoev leg. (<ext-link xmlns:xlink="http://www.w3.org/1999/xlink" ext-link-type="uri" xlink:href="http://biocol.org/urn:lsid:biocol.org:col:34316" xlink:type="simple">NMNHS</ext-link>); 3 ♂♂, 1 ♀, subad. ♂, ♀, 6 juv., Chambi National Park, Chambi peak and its surroundings, 35°12.285'N, 08°40.653'E, alt. 1500–1540 m, <tp:taxon-name><tp:taxon-name-part taxon-name-part-type="genus">Pinus</tp:taxon-name-part> <tp:taxon-name-part taxon-name-part-type="species">halepensis</tp:taxon-name-part></tp:taxon-name>, <tp:taxon-name><tp:taxon-name-part taxon-name-part-type="genus">Quercus</tp:taxon-name-part> <tp:taxon-name-part taxon-name-part-type="species">ilex</tp:taxon-name-part></tp:taxon-name>, <tp:taxon-name><tp:taxon-name-part taxon-name-part-type="genus">Stipa</tp:taxon-name-part> <tp:taxon-name-part taxon-name-part-type="species">tenacissima</tp:taxon-name-part></tp:taxon-name>, under stones and in leaf litter, 9.III.2008, P. Stoev, N. Akkari leg. (2 ♂♂, 2 juv. – <ext-link xmlns:xlink="http://www.w3.org/1999/xlink" ext-link-type="uri" xlink:href="http://biocol.org/urn:lsid:biocol.org:col:35057" xlink:type="simple">BIO</ext-link>; 1 ♂, 1 ♀, subad. ♂, ♀, 4 juv. – <ext-link xmlns:xlink="http://www.w3.org/1999/xlink" ext-link-type="uri" xlink:href="http://biocol.org/urn:lsid:biocol.org:col:34316" xlink:type="simple">NMNHS</ext-link>); Mahdia Governorate: 8 ♂♂, 9 ♀♀, 1 subad. ♀, 1 larva, Mahdia, touristic area, 35°32.796'N, 11°01.662'E, alt. 0 m, scattered palm trees and shrubs close to the road, polluted area not far from agricultural land, under stones, 16.III.2008, N. Akkari, P. Stoev leg. (<ext-link xmlns:xlink="http://www.w3.org/1999/xlink" ext-link-type="uri" xlink:href="http://biocol.org/urn:lsid:biocol.org:col:34316" xlink:type="simple">NMNHS</ext-link>); 2 ♂♂, 2 ♀♀, 1 juv., surroundings of Ksour Essef (17 km from Mahdia), 35°24.824'N, 10°58.026'E, alt. 59 m, olive trees (<tp:taxon-name><tp:taxon-name-part taxon-name-part-type="genus">Olea</tp:taxon-name-part> <tp:taxon-name-part taxon-name-part-type="species">europaea</tp:taxon-name-part></tp:taxon-name>), grass, stones and shrubs, under stones, 16.III.2008, N. Akkari, P. Stoev leg. (<ext-link xmlns:xlink="http://www.w3.org/1999/xlink" ext-link-type="uri" xlink:href="http://biocol.org/urn:lsid:biocol.org:col:34316" xlink:type="simple">NMNHS</ext-link>); Sfax Governorate: 2 ♂♂, 1 ♀, Sfax, house’s garden, 23.III.2004, N. Akkari leg. (<ext-link xmlns:xlink="http://www.w3.org/1999/xlink" ext-link-type="uri" xlink:href="http://biocol.org/urn:lsid:biocol.org:col:33355" xlink:type="simple">FMNH</ext-link>); Gafsa Governorate: 1 juv., 1 larva, Jebel Bou Ramli, 34°30.877'N, 08°39.731'E, alt. 512 m, deserted rocky plain at the foot of the mountain, scattered trees, <tp:taxon-name>Opuntia</tp:taxon-name> and palm trees, under stones, 10.III.2008, P. Stoev, N. Akkari leg. (<ext-link xmlns:xlink="http://www.w3.org/1999/xlink" ext-link-type="uri" xlink:href="http://biocol.org/urn:lsid:biocol.org:col:34316" xlink:type="simple">NMNHS</ext-link>); Tozeur Governorate: 1 juv., Midès, 34°24.419'N, 07°54.896'E, alt. 376 m, dry rocky slope, under stones, 10.III.2008, N. Akkari, P. Stoev leg. (<ext-link xmlns:xlink="http://www.w3.org/1999/xlink" ext-link-type="uri" xlink:href="http://biocol.org/urn:lsid:biocol.org:col:34316" xlink:type="simple">NMNHS</ext-link>); Gabès Governorate: 2 juv., Matmata, 33°32.450'N, 09°59.055'E, alt. 384 m, arid biotope, shrubs and stones, under stones, 13.III.2008, P. Stoev, N. Akkari leg. (<ext-link xmlns:xlink="http://www.w3.org/1999/xlink" ext-link-type="uri" xlink:href="http://biocol.org/urn:lsid:biocol.org:col:34316" xlink:type="simple">NMNHS</ext-link>); Tataouine Governorate: 2 juv., surroundings of Tataouine City, 32°55.506'N, 10°26.913'E, alt. 293 m, arid biotope, slope, stones, scattered trees of <tp:taxon-name>Pinus</tp:taxon-name> (planted), under stones, 13.III.2008, P. Stoev, N. Akkari leg. (<ext-link xmlns:xlink="http://www.w3.org/1999/xlink" ext-link-type="uri" xlink:href="http://biocol.org/urn:lsid:biocol.org:col:34316" xlink:type="simple">NMNHS</ext-link>); 1 larva? (damaged), Ksar Ouled Soltane, 32°47.281'N, 10°30.784'E, alt. 453 m, arid biotope, rocks, stones, close to the village, under stones, 14.III.2008, N. Akkari, P. Stoev leg. (<ext-link xmlns:xlink="http://www.w3.org/1999/xlink" ext-link-type="uri" xlink:href="http://biocol.org/urn:lsid:biocol.org:col:34316" xlink:type="simple">NMNHS</ext-link>).</p></tp:treatment-sec><tp:treatment-sec sec-type="Description"><title>Description.</title><p>Length (from anterior margin of cephalic plate to posterior margin of telson) approx. 48 mm in largest specimens; cephalic plate slightly broader than long (<xref ref-type="fig" rid="F1">Fig. 1a</xref>); head up to 2.7 mm long and up to 2.9 mm wide; leg 15 approx. 11.0 mm<!--PageBreak--> long, or approx. 27% length of body. Colour (after one and a half years in alcohol) uniformly light chestnut brown; legs and sternites yellow; only forcipular coxosternal teeth and posterior half of forcipular tarsungulum brown.</p><fig id="F1" orientation="portrait" position="float"><label>Figure 1.</label><caption><p> <tp:taxon-name>Eupolybothrus nudicornis</tp:taxon-name>: a – cephalic plate; b – ocelli and Tömösváry’s organ; c – apical part of antenna; d – clypeus; e – leg 10; f – forcipule; g – TT 6-13; h – sternite 7; i – tarsus 1 and tarsus 2 of leg 15, female from Chambi N.P. Clypeal setae indicated by an arrow (Fig. 1d). Fig. 1f without scale. ss – serial setae; ts – tarsal spine.</p></caption><graphic xmlns:xlink="http://www.w3.org/1999/xlink" xlink:href="ZooKeys-050-029-g001.jpg" position="float" orientation="portrait" xlink:type="simple"/></fig><p>Cephalic plate finely punctate, with scattered minute setae, emerging from larger pits that form the punctae; slightly narrower than T1 (<xref ref-type="fig" rid="F1">Fig. 1a</xref>); a median notch contributing to biconvex anterior margin; marginal ridge with a distinct median thickening occupying approx. 10–15% breadth of plate; posterior margin straight; transverse suture situated at about 1/3 of anterior edge; posterior limbs of transverse suture visible, connecting basal antennal article with anterior part of ocellararea. Ocelli: 1+3,4,4,1–1+3,4,4,2 pale, oval to elliptical, in 4 rows. Posterior (major) ocellus elliptical, much larger than seriate ocelli and situated well apart from them. Tömösváry’s organ very small (approx. 1/3 the size of  adjacent seriate ocellus), circular, situated on faint sclerotisation lying close to anteriormost ocellus of third ocellar row (<xref ref-type="fig" rid="F1">Fig. 1b</xref>).</p><p>Antennae moderately long, approx. 15 mm, reaching midline of T6 when folded backwards; approx. 37% length of body, composed of 43–44 articles; first three articles enlarged, with second being the largest (<xref ref-type="fig" rid="F1">Fig. 1a</xref>); antenna gradually tapering towards the end; articles 5–20 broader than long, ultimate article of antenna about same length as penultimate or slightly longer (<xref ref-type="fig" rid="F1">Fig. 1c</xref>). Basal two articles less setose than the others, which are densely covered with trichoid setae.</p><p>Clypeus (<xref ref-type="fig" rid="F1">Fig. 1d</xref>) with a cluster of six medium-sized setae situated asymmetrically at the left half of its apex; central clypeal area smooth, without setae, basal part of clypeus with a single row of setae, lateral clypeal margins with very few dispersed setae.</p><p>Forcipule (<xref ref-type="fig" rid="F1">Fig. 1f</xref>): coxosternite subhexagonal, lateral margins feebly convex; anterior margin set off as a rim by furrow that is impressed behind all teeth; coxosternal teeth 5+5, almost equal-sized; median diastema shallow, U-shaped; intradental distance varying, generally increasing towards lateral teeth; porodont arising from a small node at lateral coxosternal margin, situated below the dental rim, and well laterad from lateralmost tooth; base of porodont as thick as adjacent tooth; coxosternite smooth, with one or two rows of setae in close proximity to dental rim; dorsal side of coxosternite with sparse minute setae, the apices of which are not visible from the ventral side. Distal part of tarsungulum about 3–3.5 times longer than proximal part, devoid of setae. Forcipular trochanteroprefemur, femur and tibia fringed with few minute setae (<xref ref-type="fig" rid="F1">Fig. 1f</xref>).</p><p>Tergites wrinkled (<xref ref-type="fig" rid="F1">Fig. 1g</xref>); TT 11, 13 with well-developed posterior triangular projections, T9 without triangular projections, posterior angles right-angled; posterior margination poorly developed on all tergites, almost indistinguishable on some; T1 subtrapeziform, slightly wider than cephalic plate, almost as wide as T3. Posterior margin of T1 gently concave, those of TT 3, 5, 8, 10, 12, 14 moderately concave; on intermediate tergite deeply concave; posterior angles of TT 1–6, 8, 10 rounded; those of TT 7, 12, 14 right-angled; tergal setae tiny, almost indistinguishable, in general concentrated on the edges of tergites.</p><p>Sternites 1–14 elongated, subtrapeziform, finely punctate, with very few sparse setae, posterior margin convex (<xref ref-type="fig" rid="F1">Fig. 1h</xref>); sternite 15 subrectangular, smooth and more densely setose, especially at posterior margin.</p><!--PageBreak--><!--PageBreak--><p>Legs: all legs moderately long (<xref ref-type="fig" rid="F1">Fig. 1e</xref>); leg-pairs 13–15 longer than 1–12; leg 15 longest of all; maximal length of podomeres: coxa 1.2 mm, prefemur 2 mm, femur 1.8 mm, tibia 2.2 mm, tarsus 1 2.2 mm, tarsus 2 1.2 mm, pretarsus 0.3 mm. Tarsus 1 and tarsus 2 of legs 1–13 with two rows of ventral and two rows of lateral (on each side) serial setae (<xref ref-type="fig" rid="F1">Fig. 1e</xref>); serial setae concentrated only on tarsus 2 of leg 14, absent on leg 15 (<xref ref-type="fig" rid="F1">Fig. 1i</xref>). Pretarsus of legs 1–14 with a large principal claw and two smaller and thinner accessory ones emerging dorsally and basally from the principal claw; both accessory claws approx. 1/4–1/5 the length of principal claw, basal one generally smaller and thinner. Pretarsus of leg 15 with a large principal claw only (<xref ref-type="fig" rid="F1">Fig. 1i</xref>). Leg 15 in males with secondary sexual modifications: prefemur moderately enlarged with two paramedian sulci not extending to distal end; distal part of prefemur swollen dorso-medially; inner side of prefemur more densely setose than the outer one (<xref ref-type="fig" rid="F2">Fig. 2a</xref>). Male leg 14 with similar modifications but less pronounced. Spinulation: as in <xref ref-type="table" rid="T1">Table 1</xref>.</p><p>Coxal pores: small, circular, more concentrated on the outer part of pore-field, forming 3–4 irregular rows; only 2–3 pores from the internal row on each coxa larger; <!--PageBreak-->around 25–30 on legs 12–14 and about 17 pores on leg 15; pores of inner rows often separated by more than twice their own diameter, those of outermost row usually separated by less than their own diameter (<xref ref-type="fig" rid="F2">Fig. 2b</xref>).</p><p>Male first genital sternite with emarginated posterior margin (<xref ref-type="fig" rid="F2">Fig. 2b</xref>), posterior angles broadly rounded, sternal surface densely covered with numerous long brownish setae; gonopod hidden behind the edge of first genital sternite; small, basal part larger covered with six setae, apical part with 2 setae.</p><p>Female gonopods with 2+2 moderately long, apically pointed spurs and a simple, falcate claw (<xref ref-type="fig" rid="F2">Fig. 2c</xref>). First article with approx. 14 setae concentrated on small protuberance at its posterior part; posterior half of second article with approx. 20 dorsal and dorso-lateral setae of various sizes; gonopodial claw with 5 moderately long lateral setae.</p><table-wrap id="T1" position="float" orientation="portrait"><label>Table 1</label><caption><p> <tp:taxon-name>Eupolybothrus nudicornis</tp:taxon-name>, Mahdia (Tunisia), adult male: spinulation of legs.</p></caption><table><tr><th rowspan="1" colspan="1">Leg</th><th colspan="5" rowspan="1">Ventral</th><th colspan="5" rowspan="1">Dorsal</th></tr><tr><td rowspan="1" colspan="1"/><td rowspan="1" colspan="1">C</td><td rowspan="1" colspan="1">Tr</td><td rowspan="1" colspan="1">PFe</td><td rowspan="1" colspan="1">Fe</td><td rowspan="1" colspan="1">Ti</td><td rowspan="1" colspan="1">C</td><td rowspan="1" colspan="1">Tr</td><td rowspan="1" colspan="1">PFe</td><td rowspan="1" colspan="1">Fe</td><td rowspan="1" colspan="1">Ti</td></tr><tr><td rowspan="1" colspan="1">1</td><td rowspan="1" colspan="1">-</td><td rowspan="1" colspan="1">-</td><td rowspan="1" colspan="1">mp</td><td rowspan="1" colspan="1">amp</td><td rowspan="1" colspan="1">amp</td><td rowspan="1" colspan="1">-</td><td rowspan="1" colspan="1">-</td><td rowspan="1" colspan="1">amp</td><td rowspan="1" colspan="1">a-p</td><td rowspan="1" colspan="1">a</td></tr><tr><td rowspan="1" colspan="1">2</td><td rowspan="1" colspan="1">-</td><td rowspan="1" colspan="1">-</td><td rowspan="1" colspan="1">mp</td><td rowspan="1" colspan="1">amp</td><td rowspan="1" colspan="1">amp</td><td rowspan="1" colspan="1">-</td><td rowspan="1" colspan="1">-</td><td rowspan="1" colspan="1">amp</td><td rowspan="1" colspan="1">a-p</td><td rowspan="1" colspan="1">a-p\</td></tr><tr><td rowspan="1" colspan="1">3</td><td rowspan="1" colspan="1">-</td><td rowspan="1" colspan="1">-</td><td rowspan="1" colspan="1">mp</td><td rowspan="1" colspan="1">amp</td><td rowspan="1" colspan="1">amp</td><td rowspan="1" colspan="1">-</td><td rowspan="1" colspan="1">-</td><td rowspan="1" colspan="1">amp</td><td rowspan="1" colspan="1">a-p</td><td rowspan="1" colspan="1">a-p\</td></tr><tr><td rowspan="1" colspan="1">4</td><td rowspan="1" colspan="1">-</td><td rowspan="1" colspan="1">-</td><td rowspan="1" colspan="1">mp</td><td rowspan="1" colspan="1">amp</td><td rowspan="1" colspan="1">amp</td><td rowspan="1" colspan="1">-</td><td rowspan="1" colspan="1">-</td><td rowspan="1" colspan="1">amp</td><td rowspan="1" colspan="1">a-p</td><td rowspan="1" colspan="1">a-p\</td></tr><tr><td rowspan="1" colspan="1">5</td><td rowspan="1" colspan="1">-</td><td rowspan="1" colspan="1">-</td><td rowspan="1" colspan="1">mp</td><td rowspan="1" colspan="1">amp</td><td rowspan="1" colspan="1">amp</td><td rowspan="1" colspan="1">-</td><td rowspan="1" colspan="1">-</td><td rowspan="1" colspan="1">amp</td><td rowspan="1" colspan="1">a-p</td><td rowspan="1" colspan="1">a-p\</td></tr><tr><td rowspan="1" colspan="1">6</td><td rowspan="1" colspan="1">-</td><td rowspan="1" colspan="1">-</td><td rowspan="1" colspan="1">mp</td><td rowspan="1" colspan="1">amp</td><td rowspan="1" colspan="1">amp</td><td rowspan="1" colspan="1">-</td><td rowspan="1" colspan="1">-</td><td rowspan="1" colspan="1">amp</td><td rowspan="1" colspan="1">a-p</td><td rowspan="1" colspan="1">a-p\</td></tr><tr><td rowspan="1" colspan="1">7</td><td rowspan="1" colspan="1">-</td><td rowspan="1" colspan="1">-</td><td rowspan="1" colspan="1">mp</td><td rowspan="1" colspan="1">amp</td><td rowspan="1" colspan="1">amp</td><td rowspan="1" colspan="1">-</td><td rowspan="1" colspan="1">-</td><td rowspan="1" colspan="1">amp</td><td rowspan="1" colspan="1">a-p</td><td rowspan="1" colspan="1">a-p\</td></tr><tr><td rowspan="1" colspan="1">8</td><td rowspan="1" colspan="1">-</td><td rowspan="1" colspan="1">-</td><td rowspan="1" colspan="1">mp</td><td rowspan="1" colspan="1">amp</td><td rowspan="1" colspan="1">amp</td><td rowspan="1" colspan="1">-</td><td rowspan="1" colspan="1">-</td><td rowspan="1" colspan="1">amp</td><td rowspan="1" colspan="1">a-p</td><td rowspan="1" colspan="1">a-p\</td></tr><tr><td rowspan="1" colspan="1">9</td><td rowspan="1" colspan="1">-</td><td rowspan="1" colspan="1">-</td><td rowspan="1" colspan="1">mp</td><td rowspan="1" colspan="1">amp</td><td rowspan="1" colspan="1">amp</td><td rowspan="1" colspan="1">-</td><td rowspan="1" colspan="1">-</td><td rowspan="1" colspan="1">amp</td><td rowspan="1" colspan="1">a-p</td><td rowspan="1" colspan="1">a-p\</td></tr><tr><td rowspan="1" colspan="1">10</td><td rowspan="1" colspan="1">-</td><td rowspan="1" colspan="1">-</td><td rowspan="1" colspan="1">amp</td><td rowspan="1" colspan="1">amp</td><td rowspan="1" colspan="1">amp</td><td rowspan="1" colspan="1">-</td><td rowspan="1" colspan="1">-</td><td rowspan="1" colspan="1">amp</td><td rowspan="1" colspan="1">a-p</td><td rowspan="1" colspan="1">a-p\</td></tr><tr><td rowspan="1" colspan="1">11</td><td rowspan="1" colspan="1">-</td><td rowspan="1" colspan="1">-</td><td rowspan="1" colspan="1">mp</td><td rowspan="1" colspan="1">amp</td><td rowspan="1" colspan="1">amp</td><td rowspan="1" colspan="1">-</td><td rowspan="1" colspan="1">-</td><td rowspan="1" colspan="1">amp</td><td rowspan="1" colspan="1">a-p</td><td rowspan="1" colspan="1">a-p\</td></tr><tr><td rowspan="1" colspan="1">12</td><td rowspan="1" colspan="1">-</td><td rowspan="1" colspan="1">m</td><td rowspan="1" colspan="1">amp</td><td rowspan="1" colspan="1">amp</td><td rowspan="1" colspan="1">amp</td><td rowspan="1" colspan="1">a</td><td rowspan="1" colspan="1">-</td><td rowspan="1" colspan="1">amp</td><td rowspan="1" colspan="1">(a)-p</td><td rowspan="1" colspan="1">a-p</td></tr><tr><td rowspan="1" colspan="1">13</td><td rowspan="1" colspan="1">-</td><td rowspan="1" colspan="1">m</td><td rowspan="1" colspan="1">amp</td><td rowspan="1" colspan="1">amp</td><td rowspan="1" colspan="1">amp</td><td rowspan="1" colspan="1">a</td><td rowspan="1" colspan="1">-</td><td rowspan="1" colspan="1">p</td><td rowspan="1" colspan="1">(a)-p</td></tr><tr><td rowspan="1" colspan="1">14</td><td rowspan="1" colspan="1">a</td><td rowspan="1" colspan="1">m</td><td rowspan="1" colspan="1">amp</td><td rowspan="1" colspan="1">amp</td><td rowspan="1" colspan="1">a-p</td><td rowspan="1" colspan="1">a</td><td rowspan="1" colspan="1">-</td><td rowspan="1" colspan="1">p</td><td rowspan="1" colspan="1">p</td></tr><tr><td rowspan="1" colspan="1">15</td><td rowspan="1" colspan="1">a</td><td rowspan="1" colspan="1">m</td><td rowspan="1" colspan="1">amp</td><td rowspan="1" colspan="1">am</td><td rowspan="1" colspan="1">-</td><td rowspan="1" colspan="1">a</td><td rowspan="1" colspan="1">-</td><td rowspan="1" colspan="1">(a)m</td><td rowspan="1" colspan="1">p</td><td rowspan="1" colspan="1">-</td></tr></table></table-wrap><fig id="F2" orientation="portrait" position="float"><label>Figure 2.</label><caption><p> <tp:taxon-name>Eupolybothrus nudicornis</tp:taxon-name>: a – prefemora of leg-pair 15, dorsal view b – coxae and male first genital sternite c – female gonopods. Paramedian sulci indicated by arrows (Fig. 2a). mi – medial incision.</p></caption><graphic xmlns:xlink="http://www.w3.org/1999/xlink" xlink:href="ZooKeys-050-029-g002.jpg" position="float" orientation="portrait" xlink:type="simple"/></fig></tp:treatment-sec><tp:treatment-sec sec-type="Post-embryonic development"><title>Post-embryonic development.</title><p><xref ref-type="bibr" rid="B50">Meinert (1872)</xref> described immature stadia of <tp:taxon-name><tp:taxon-name-part taxon-name-part-type="genus">Eupolybothrus</tp:taxon-name-part> <tp:taxon-name-part taxon-name-part-type="species">nudicornis</tp:taxon-name-part></tp:taxon-name> (sub <tp:taxon-name><tp:taxon-name-part taxon-name-part-type="genus">Lithobius</tp:taxon-name-part> <tp:taxon-name-part taxon-name-part-type="species">impressus</tp:taxon-name-part></tp:taxon-name>), based on his study of specimens from Algeria, Granada (Spain) and Ischia (Italy). He recognized four classes:</p><p>-	“Pullus” with 10 pairs of legs + 2 incompletely developed pairs (= LIII)</p><p>-	“Pullus” with 12 pairs of legs + 3 incompletely developed pairs (= LIV)</p><p>-	“Juvenis” (smaller PL)</p><p>-	“Junior” (larger PL)</p><p>His information is summarized in <xref ref-type="table" rid="T2">Table 2</xref>. No information on the number of specimens in each group is available. Meinert’s data agree well with our own observations, except for the higher number of forcipular coxosternal teeth in the larval stadia.</p><!--PageBreak--><table-wrap id="T2" position="float" orientation="portrait"><label>Table 2</label><caption><p>Character states in larval and postlarval stadia in <tp:taxon-name>Eupolybothrus nudicornis</tp:taxon-name> according to <xref ref-type="bibr" rid="B50">Meinert (1872</xref>, sub <tp:taxon-name>Lithobius impressus</tp:taxon-name>).</p></caption><table><tr><th rowspan="1" colspan="1">Stadium</th><th rowspan="1" colspan="1">Body length (mm)</th><th rowspan="1" colspan="1">Number of antennal articles</th><th rowspan="1" colspan="1">Number of ocelli</th><th rowspan="1" colspan="1">Number of forcipular coxosternal teeth</th></tr><tr><td rowspan="1" colspan="1">Pullus (LIII)</td><td rowspan="1" colspan="1">5-9</td><td rowspan="1" colspan="1">21</td><td rowspan="1" colspan="1">3</td><td rowspan="1" colspan="1">5+5 (also 4+5-4+4)</td></tr><tr><td rowspan="1" colspan="1">Pullus (LIV)</td><td rowspan="1" colspan="1"/><td rowspan="1" colspan="1">24-26</td><td rowspan="1" colspan="1">4</td><td rowspan="1" colspan="1"/></tr><tr><td rowspan="1" colspan="1">Juvenis</td><td rowspan="1" colspan="1">9.5-11.8</td><td rowspan="1" colspan="1">25-29</td><td rowspan="1" colspan="1">4-6</td><td rowspan="1" colspan="1">4+5, 5+5</td></tr><tr><td rowspan="1" colspan="1">Junior</td><td rowspan="1" colspan="1">13.5-20</td><td rowspan="1" colspan="1">35-42</td><td rowspan="1" colspan="1">6-8</td><td rowspan="1" colspan="1">5+5, 6+6</td></tr></table></table-wrap><p><xref ref-type="bibr" rid="B15">Daas et al. (1996)</xref> studied post-embryonic development of <tp:taxon-name><tp:taxon-name-part taxon-name-part-type="genus">Eupolybothrus</tp:taxon-name-part> <tp:taxon-name-part taxon-name-part-type="species">nudicornis</tp:taxon-name-part></tp:taxon-name> (sub <tp:taxon-name><tp:taxon-name-part taxon-name-part-type="genus">Eupolybothrus</tp:taxon-name-part> <tp:taxon-name-part taxon-name-part-type="species">elongatus</tp:taxon-name-part></tp:taxon-name> Newport) in Algeria. The data from their table 2 are given here as <xref ref-type="table" rid="T3">Table 3</xref>. The first larval stadia were reared from eggs, whereas the older stadia were obtained from field-collected animals. By comparison to developmental series of other lithobiids, the numbers of legs given for LIII and LIV are anomalous (cf. <xref ref-type="bibr" rid="B57">Murakami 1958</xref>, <xref ref-type="bibr" rid="B1">Andersson 1981</xref>).</p><table-wrap id="T3" position="float" orientation="portrait"><label>Table 3</label><caption><p>Character states in larval and postlarval stadia in <tp:taxon-name>Eupolybothrus nudicornis</tp:taxon-name> according to <xref ref-type="bibr" rid="B15">Daas et al. (1996</xref>, sub <tp:taxon-name>Eupolybothrus elongatus</tp:taxon-name>). Each entry is based on at least four observations.</p></caption><table><tr><th rowspan="1" colspan="1">Stadium</th><th rowspan="1" colspan="1">Number of leg-pairs</th><th rowspan="1" colspan="1">Body length (mm)</th><th rowspan="1" colspan="1">Number of antennal articles</th></tr><tr><td rowspan="1" colspan="1">L0</td><td rowspan="1" colspan="1">7</td><td rowspan="1" colspan="1">5-6</td><td rowspan="1" colspan="1">9</td></tr><tr><td rowspan="1" colspan="1">LI</td><td rowspan="1" colspan="1">8</td><td rowspan="1" colspan="1">6.5</td><td rowspan="1" colspan="1">11-13</td></tr><tr><td rowspan="1" colspan="1">LII</td><td rowspan="1" colspan="1">9</td><td rowspan="1" colspan="1">7</td><td rowspan="1" colspan="1">15</td></tr><tr><td rowspan="1" colspan="1">LIII</td><td rowspan="1" colspan="1">11</td><td rowspan="1" colspan="1">7.5</td><td rowspan="1" colspan="1">17</td></tr><tr><td rowspan="1" colspan="1">LIV</td><td rowspan="1" colspan="1">13-14</td><td rowspan="1" colspan="1">8</td><td rowspan="1" colspan="1">21</td></tr><tr><td rowspan="1" colspan="1">PLI</td><td rowspan="1" colspan="1">15</td><td rowspan="1" colspan="1">9-11</td><td rowspan="1" colspan="1">34-36</td></tr><tr><td rowspan="1" colspan="1">PLII</td><td rowspan="1" colspan="1">15</td><td rowspan="1" colspan="1">13-15</td><td rowspan="1" colspan="1">38</td></tr><tr><td rowspan="1" colspan="1">PLIII</td><td rowspan="1" colspan="1">15</td><td rowspan="1" colspan="1">16-18</td><td rowspan="1" colspan="1">38-39</td></tr><tr><td rowspan="1" colspan="1">PLIV</td><td rowspan="1" colspan="1">15</td><td rowspan="1" colspan="1">19</td><td rowspan="1" colspan="1">39-40</td></tr><tr><td rowspan="1" colspan="1">PLV</td><td rowspan="1" colspan="1">15</td><td rowspan="1" colspan="1">21-23</td><td rowspan="1" colspan="1">40</td></tr><tr><td rowspan="1" colspan="1">PLVI</td><td rowspan="1" colspan="1">15</td><td rowspan="1" colspan="1">27-30</td><td rowspan="1" colspan="1">41-42</td></tr><tr><td rowspan="1" colspan="1">&gt;PLVI</td><td rowspan="1" colspan="1">15</td><td rowspan="1" colspan="1">33-45</td><td rowspan="1" colspan="1">42-43</td></tr></table></table-wrap><p>Further data on the post-embryonic development based on Tunisian specimens of <tp:taxon-name><tp:taxon-name-part taxon-name-part-type="genus">Eupolybothrus</tp:taxon-name-part> <tp:taxon-name-part taxon-name-part-type="species">nudicornis</tp:taxon-name-part></tp:taxon-name> are provided by Silvestri (<xref ref-type="bibr" rid="B64">1896</xref>: 149, sub <tp:taxon-name><tp:taxon-name-part taxon-name-part-type="genus">Lithobius</tp:taxon-name-part> <tp:taxon-name-part taxon-name-part-type="species">elongatus</tp:taxon-name-part></tp:taxon-name>) but they mostly refer to grown individuals and say nothing about the larval and earlier post-larval stadia (see <xref ref-type="table" rid="T4">Table 4</xref>).</p><p>In <xref ref-type="table" rid="T4">Table 4</xref> we provide the character states for the different larval and postlarval stadia obtained from part of the studied material. The definition of postlarval stadia follows <xref ref-type="bibr" rid="B15">Daas et al. (1996)</xref> and is based on the length of respective specimen.</p><!--PageBreak--><!--PageBreak--><table-wrap id="T4" position="float" orientation="portrait"><label>Table 4</label><caption><p>Character states in larval and postlarval stadia in <tp:taxon-name>Eupolybothrus nudicornis</tp:taxon-name> in Tunisia according to <xref ref-type="bibr" rid="B64">Silvestri (1896)</xref> and new data. Silvestri’s data marked with an asterisk.</p></caption><table><tr><th rowspan="1" colspan="1">Stadium</th><th rowspan="1" colspan="1">Number of leg pairs</th><th rowspan="1" colspan="1">Body length (mm)</th><th rowspan="1" colspan="1">Number of antennal articles</th><th rowspan="1" colspan="1">Number of ocelli</th><th rowspan="1" colspan="1">Number of forcipular coxosternal teeth</th><th rowspan="1" colspan="1">Sex</th><th rowspan="1" colspan="1">Locality</th></tr><tr><td rowspan="1" colspan="1">LIV</td><td rowspan="1" colspan="1">12</td><td rowspan="1" colspan="1">7</td><td rowspan="1" colspan="1">26</td><td rowspan="1" colspan="1">3</td><td rowspan="1" colspan="1">4+4</td><td rowspan="1" colspan="1"/><td rowspan="1" colspan="1">Gafsa, Jebel Bou Ramli</td></tr><tr><td rowspan="1" colspan="1"/><td rowspan="1" colspan="1">12</td><td rowspan="1" colspan="1">8</td><td rowspan="1" colspan="1">25</td><td rowspan="1" colspan="1">4</td><td rowspan="1" colspan="1">4+4</td><td rowspan="1" colspan="1"/><td rowspan="1" colspan="1">Archeological site of Dugga</td></tr><tr><td rowspan="1" colspan="1"/><td rowspan="1" colspan="1">12</td><td rowspan="1" colspan="1">9</td><td rowspan="1" colspan="1">25</td><td rowspan="1" colspan="1">5</td><td rowspan="1" colspan="1">4+4</td><td rowspan="1" colspan="1"/><td rowspan="1" colspan="1">6 km from Ouslatia</td></tr><tr><td rowspan="1" colspan="1">PLI</td><td rowspan="1" colspan="1">15</td><td rowspan="1" colspan="1">8</td><td rowspan="1" colspan="1">30</td><td rowspan="1" colspan="1">4</td><td rowspan="1" colspan="1">4+4</td><td rowspan="1" colspan="1"/><td rowspan="1" colspan="1">Mides</td></tr><tr><td rowspan="1" colspan="1">PLII</td><td rowspan="1" colspan="1">15</td><td rowspan="1" colspan="1">10</td><td rowspan="1" colspan="1">30</td><td rowspan="1" colspan="1">5</td><td rowspan="1" colspan="1">5+5</td><td rowspan="1" colspan="1"/><td rowspan="1" colspan="1">6 km from Ouslatia</td></tr><tr><td rowspan="1" colspan="1">PLIII</td><td rowspan="1" colspan="1">15</td><td rowspan="1" colspan="1">14</td><td rowspan="1" colspan="1">41</td><td rowspan="1" colspan="1">7-8</td><td rowspan="1" colspan="1">5+5</td><td rowspan="1" colspan="1">FF</td><td rowspan="1" colspan="1">Chambi National Park</td></tr><tr><td rowspan="1" colspan="1"/><td rowspan="1" colspan="1">15</td><td rowspan="1" colspan="1">15</td><td rowspan="1" colspan="1">38</td><td rowspan="1" colspan="1">6-7</td><td rowspan="1" colspan="1">5+5</td><td rowspan="1" colspan="1">MM</td><td rowspan="1" colspan="1">Jebel Bou Kornine</td></tr><tr><td rowspan="1" colspan="1"/><td rowspan="1" colspan="1">15</td><td rowspan="1" colspan="1">16</td><td rowspan="1" colspan="1">37-38</td><td rowspan="1" colspan="1">7-8</td><td rowspan="1" colspan="1">5+5</td><td rowspan="1" colspan="1">MM</td><td rowspan="1" colspan="1">Archeological site of Dugga</td></tr><tr><td rowspan="1" colspan="1"/><td rowspan="1" colspan="1">15</td><td rowspan="1" colspan="1">17</td><td rowspan="1" colspan="1">-</td><td rowspan="1" colspan="1">7</td><td rowspan="1" colspan="1">5+5</td><td rowspan="1" colspan="1">MM</td><td rowspan="1" colspan="1">Jebel Bou Kornine</td></tr><tr><td rowspan="1" colspan="1"/><td rowspan="1" colspan="1">15</td><td rowspan="1" colspan="1">18</td><td rowspan="1" colspan="1">44-46</td><td rowspan="1" colspan="1">7-8</td><td rowspan="1" colspan="1">6+6</td><td rowspan="1" colspan="1">MM</td><td rowspan="1" colspan="1">Chambi National Park</td></tr><tr><td rowspan="1" colspan="1">PLIV</td><td rowspan="1" colspan="1">15</td><td rowspan="1" colspan="1">18</td><td rowspan="1" colspan="1">44-46</td><td rowspan="1" colspan="1">10-411</td><td rowspan="1" colspan="1">6+6</td><td rowspan="1" colspan="1">FF</td><td rowspan="1" colspan="1">Chambi National Park</td></tr><tr><td rowspan="1" colspan="1"/><td rowspan="1" colspan="1"/><td rowspan="1" colspan="1">23</td><td rowspan="1" colspan="1">44</td><td rowspan="1" colspan="1">10</td><td rowspan="1" colspan="1">5+5</td><td rowspan="1" colspan="1">MM</td><td rowspan="1" colspan="1">Tabarka*</td></tr><tr><td rowspan="1" colspan="1"/><td rowspan="1" colspan="1"/><td rowspan="1" colspan="1">23</td><td rowspan="1" colspan="1">40</td><td rowspan="1" colspan="1">8</td><td rowspan="1" colspan="1">5+5</td><td rowspan="1" colspan="1">FF</td><td rowspan="1" colspan="1">Tabrka*</td></tr><tr><td rowspan="1" colspan="1"/><td rowspan="1" colspan="1"/><td rowspan="1" colspan="1">23</td><td rowspan="1" colspan="1">46</td><td rowspan="1" colspan="1">9</td><td rowspan="1" colspan="1">6+6</td><td rowspan="1" colspan="1">FF</td><td rowspan="1" colspan="1">Tabarka*</td></tr><tr><td rowspan="1" colspan="1"/><td rowspan="1" colspan="1">15</td><td rowspan="1" colspan="1">24</td><td rowspan="1" colspan="1">40-46</td><td rowspan="1" colspan="1">11</td><td rowspan="1" colspan="1">5+6</td><td rowspan="1" colspan="1">FF</td><td rowspan="1" colspan="1">Beni Mtir</td></tr><tr><td rowspan="1" colspan="1"/><td rowspan="1" colspan="1"/><td rowspan="1" colspan="1">25</td><td rowspan="1" colspan="1">44</td><td rowspan="1" colspan="1">10</td><td rowspan="1" colspan="1">6+6</td><td rowspan="1" colspan="1">FF</td><td rowspan="1" colspan="1">Tunis*</td></tr><tr><td rowspan="1" colspan="1"/><td rowspan="1" colspan="1">15</td><td rowspan="1" colspan="1">26</td><td rowspan="1" colspan="1">45</td><td rowspan="1" colspan="1">11</td><td rowspan="1" colspan="1">5+5</td><td rowspan="1" colspan="1">MM</td><td rowspan="1" colspan="1">Ghar El Melh</td></tr><tr><td rowspan="1" colspan="1"/><td rowspan="1" colspan="1"/><td rowspan="1" colspan="1">27</td><td rowspan="1" colspan="1">42</td><td rowspan="1" colspan="1">11</td><td rowspan="1" colspan="1">6+5</td><td rowspan="1" colspan="1">MM</td><td rowspan="1" colspan="1">Tunis*</td></tr><tr><td rowspan="1" colspan="1"/><td rowspan="1" colspan="1"/><td rowspan="1" colspan="1">28</td><td rowspan="1" colspan="1">41</td><td rowspan="1" colspan="1">13</td><td rowspan="1" colspan="1">6+6</td><td rowspan="1" colspan="1">FF</td><td rowspan="1" colspan="1">Souk el Araba=Jendouba</td></tr><tr><td rowspan="1" colspan="1"/><td rowspan="1" colspan="1"/><td rowspan="1" colspan="1">28</td><td rowspan="1" colspan="1">44</td><td rowspan="1" colspan="1">10</td><td rowspan="1" colspan="1">5+5</td><td rowspan="1" colspan="1">MM</td><td rowspan="1" colspan="1">Tunis*</td></tr><tr><td rowspan="1" colspan="1">PLV</td><td rowspan="1" colspan="1">15</td><td rowspan="1" colspan="1">28</td><td rowspan="1" colspan="1">41-44</td><td rowspan="1" colspan="1">12</td><td rowspan="1" colspan="1">5+5</td><td rowspan="1" colspan="1">MM</td><td rowspan="1" colspan="1">Dar Chichou</td></tr><tr><td rowspan="1" colspan="1"/><td rowspan="1" colspan="1">15</td><td rowspan="1" colspan="1">25</td><td rowspan="1" colspan="1">41-42</td><td rowspan="1" colspan="1">14</td><td rowspan="1" colspan="1">6+6</td><td rowspan="1" colspan="1">MM</td><td rowspan="1" colspan="1">Chambi National Park</td></tr><tr><td rowspan="1" colspan="1"/><td rowspan="1" colspan="1"/><td rowspan="1" colspan="1">29</td><td rowspan="1" colspan="1">44</td><td rowspan="1" colspan="1">12</td><td rowspan="1" colspan="1">5+5</td><td rowspan="1" colspan="1">MM</td><td rowspan="1" colspan="1">Souk el Arba=Jendouba*</td></tr><tr><td rowspan="1" colspan="1"/><td rowspan="1" colspan="1"/><td rowspan="1" colspan="1">30</td><td rowspan="1" colspan="1">43</td><td rowspan="1" colspan="1">13</td><td rowspan="1" colspan="1">5+5</td><td rowspan="1" colspan="1">MM</td><td rowspan="1" colspan="1">Babouch*</td></tr><tr><td rowspan="1" colspan="1">PLVI</td><td rowspan="1" colspan="1">15</td><td rowspan="1" colspan="1">30</td><td rowspan="1" colspan="1">45-47</td><td rowspan="1" colspan="1">13-14</td><td rowspan="1" colspan="1">6+5</td><td rowspan="1" colspan="1">MM</td><td rowspan="1" colspan="1">Ghar El Melh</td></tr><tr><td rowspan="1" colspan="1"/><td rowspan="1" colspan="1"/><td rowspan="1" colspan="1">35</td><td rowspan="1" colspan="1">44</td><td rowspan="1" colspan="1">10</td><td rowspan="1" colspan="1">6+5</td><td rowspan="1" colspan="1">MM</td><td rowspan="1" colspan="1">Souk el Arba=Jendouba*</td></tr><tr><td rowspan="1" colspan="1"/><td rowspan="1" colspan="1">15</td><td rowspan="1" colspan="1">35</td><td rowspan="1" colspan="1">40</td><td rowspan="1" colspan="1">12-14</td><td rowspan="1" colspan="1">6+6</td><td rowspan="1" colspan="1">MM</td><td rowspan="1" colspan="1">Beni Mtir</td></tr><tr><td rowspan="1" colspan="1"/><td rowspan="1" colspan="1">15</td><td rowspan="1" colspan="1">38</td><td rowspan="1" colspan="1">42-43</td><td rowspan="1" colspan="1">13-14</td><td rowspan="1" colspan="1">5+5</td><td rowspan="1" colspan="1">FF</td><td rowspan="1" colspan="1">Beja</td></tr><tr><td rowspan="1" colspan="1"/><td rowspan="1" colspan="1"/><td rowspan="1" colspan="1">40</td><td rowspan="1" colspan="1">41</td><td rowspan="1" colspan="1">10</td><td rowspan="1" colspan="1">6+6</td><td rowspan="1" colspan="1">FF</td><td rowspan="1" colspan="1">Tunis*</td></tr><tr><td rowspan="1" colspan="1"/><td rowspan="1" colspan="1">15</td><td rowspan="1" colspan="1">40</td><td rowspan="1" colspan="1">-</td><td rowspan="1" colspan="1">14-15</td><td rowspan="1" colspan="1">5+5</td><td rowspan="1" colspan="1">MM</td><td rowspan="1" colspan="1">Ghar El Melh</td></tr><tr><td rowspan="1" colspan="1"/><td rowspan="1" colspan="1">15</td><td rowspan="1" colspan="1">42</td><td rowspan="1" colspan="1">-</td><td rowspan="1" colspan="1">11-13</td><td rowspan="1" colspan="1">5+5</td><td rowspan="1" colspan="1">MM</td><td rowspan="1" colspan="1">Jebel Bou Kornine</td></tr><tr><td rowspan="1" colspan="1"/><td rowspan="1" colspan="1">15</td><td rowspan="1" colspan="1">43</td><td rowspan="1" colspan="1">44</td><td rowspan="1" colspan="1">13</td><td rowspan="1" colspan="1">6+6</td><td rowspan="1" colspan="1">MM</td><td rowspan="1" colspan="1">Sidi Khalifa</td></tr><tr><td rowspan="1" colspan="1"/><td rowspan="1" colspan="1">15</td><td rowspan="1" colspan="1">48</td><td rowspan="1" colspan="1">40-43</td><td rowspan="1" colspan="1">11-13</td><td rowspan="1" colspan="1">7+7</td><td rowspan="1" colspan="1">MM</td><td rowspan="1" colspan="1">Sidi Khalifa</td></tr></table></table-wrap></tp:treatment-sec><tp:treatment-sec sec-type="Distribution in Tunisia (Map 1)"><title>Distribution in Tunisia (<xref ref-type="fig" rid="M1">Map 1</xref>).</title><p> <tp:taxon-name><tp:taxon-name-part taxon-name-part-type="genus">Eupolybothrus</tp:taxon-name-part> <tp:taxon-name-part taxon-name-part-type="species">nudicornis</tp:taxon-name-part></tp:taxon-name> is widespread in the Humid, Subhumid, Semiarid and Arid bioclimatic zones, according to the bioclimatic division of Tunisia of <xref ref-type="bibr" rid="B25">Emberger (1966)</xref>. The species occurs in the northwestern mountains of Kroumirie and Mogods (Aïn Draham, Béni Mtir, Hamman Bourguiba, Béja) where it interconnects with the populations in northern Algeria (La Calle, Constantine, Annaba, Skikda, Alger and Djurdjura Mts.). In the North it is known also from the coast (Bizerte, Ghar El Melh), from the plain of Mateur (Ichkeul National Park) and along the Gulf of Tunis (Nahli Park, Sidi Thabet, Tunis, Carthage). In the Cap Bon Peninsula the species is quite common along the coast (Nabeul, Oued el Abid, Sidi Erraiès, Kélibia, Dar Chichou, El Haouaria) but is also found inland, in Jebel Abderrahman. In Central Tunisia it occurs from the High Tell in the West (Le Kef, Tajerouine, Dugga, Nebeur), virtually from the whole Dorsale Ridge which stretches from Chambi and Kesra in the West to Jebel Bargou, Jebel el Fahs and Jebel Zaghouan in the East and further South from the plain of Kairouan (Sbikha, Thuburbo Majus) to the eastern coast in the so called Sahel (Sousse, Hergla, Békalta, Mahdia). In the South, the species was recorded from the mountains of Gafsa (Jebel Bou Ramli), the western Saharian platform (Midès) and from the Dahar Mts further east. It has been found as far south as Matmata and Tataouine.</p><fig id="M1" orientation="portrait" position="float"><label>Map 1.</label><caption><p>Distribution of <tp:taxon-name>Eupolybothrus nudicornis</tp:taxon-name> in Tunisia.</p></caption><graphic xmlns:xlink="http://www.w3.org/1999/xlink" xlink:href="ZooKeys-050-029-gmap1.jpg" position="float" orientation="portrait" xlink:type="simple"/></fig></tp:treatment-sec><tp:treatment-sec sec-type="Altitudinal range in Tunisia"><title>Altitudinal range in Tunisia.</title><p>Known from sea level up to approx. 1500 m. In Italy <tp:taxon-name><tp:taxon-name-part taxon-name-part-type="genus">Eupolybothrus</tp:taxon-name-part> <tp:taxon-name-part taxon-name-part-type="species">nudicornis</tp:taxon-name-part></tp:taxon-name> has been recorded up to 2500 m altitude (<xref ref-type="bibr" rid="B88">Zapparoli 2006</xref>).</p></tp:treatment-sec><tp:treatment-sec sec-type="Chorotype"><title>Chorotype.</title><p>W-Mediterranean, according to the chorotype classification of the W-Palearctic fauna proposed by Vigna Taglianti et al. (<xref ref-type="bibr" rid="B77">1993</xref>, <xref ref-type="bibr" rid="B78">1999</xref>).</p></tp:treatment-sec></tp:taxon-treatment><tp:taxon-treatment><tp:treatment-meta><mixed-citation publication-type="journal"><person-group><name><surname>Stoev</surname><given-names>Pavel</given-names></name><name><surname>Akkari</surname><given-names>Nesrine</given-names></name><name><surname>Zapparoli</surname><given-names>Marzio</given-names></name><name><surname>Porco</surname><given-names>David</given-names></name><name><surname>Enghoff</surname><given-names>Henrik</given-names></name><name><surname>Edgecombe</surname><given-names>Gregory D.</given-names></name><name><surname>Georgiev</surname><given-names>Teodor</given-names></name><name><surname>Penev</surname><given-names>Lyubomir</given-names></name></person-group><article-title>The centipede genus <italic>Eupolybothrus</italic> Verhoeff, 1907 (Chilopoda: Lithobiomorpha: Lithobiidae) in North Africa, a cybertaxonomic revision, with a key to all species in the genus and the first use of DNA barcoding for the group</article-title><source>Zookeys</source><day>30</day><month>6</month><year>2010</year><volume>2010</volume><issue>50</issue><fpage>29</fpage><lpage>77</lpage><pub-id pub-id-type="doi">10.3897/zookeys.50.504</pub-id></mixed-citation></tp:treatment-meta><tp:nomenclature><tp:taxon-name>
                                <tp:taxon-name-part taxon-name-part-type="genus">Eupolybothrus</tp:taxon-name-part>
                                <tp:taxon-name-part taxon-name-part-type="species">kahfi</tp:taxon-name-part>
                                <object-id xmlns:xlink="http://www.w3.org/1999/xlink" xlink:type="simple">urn:lsid:zoobank.org:act:B9222D42-A69E-47EF-8ACE-7226398E489B</object-id>
                            </tp:taxon-name><tp:taxon-authority>Stoev &amp; Akkari</tp:taxon-authority><tp:taxon-status xmlns:xlink="http://www.w3.org/1999/xlink" xlink:type="simple">sp. n.</tp:taxon-status><xref ref-type="fig" rid="F3"/><xref ref-type="fig" rid="F4">Figs 3-4</xref></tp:nomenclature><tp:treatment-sec sec-type="Type material"><title>Type material.</title><p>Holotype: adult ♂, North Tunisia, Zaghouan Governorate, Jebel Zaghouan, Gouffre (chasm) Sidi Bou Gabrine, 36°22.423'N, 10°06.328'E, alt. 642 m, under clay lump, 17.III.2008, P. Stoev leg. (<ext-link xmlns:xlink="http://www.w3.org/1999/xlink" ext-link-type="uri" xlink:href="http://biocol.org/urn:lsid:biocol.org:col:34316" xlink:type="simple">NMNHS</ext-link>). Other material: 1 juv., same locality, date and collector, collected creeping on the wall at the endmost hall (<ext-link xmlns:xlink="http://www.w3.org/1999/xlink" ext-link-type="uri" xlink:href="http://biocol.org/urn:lsid:biocol.org:col:34316" xlink:type="simple">NMNHS</ext-link>).</p></tp:treatment-sec><tp:treatment-sec sec-type="Diagnosis"><title>Diagnosis.</title><p>A species of <tp:taxon-name>Eupolybothrus</tp:taxon-name> with long antennae, approx. 90% length of body, composed of 68 articles; eyes composed of 18 ocelli; colour uniformly yellow-whitish; anterior margin of forcipular coxosternite with 7+7 teeth; TT 9, 11, 13 with posterior triangular projections; leg 15 56–57% length of body, with a single claw on pretarsus; prefemur of leg 15 with a long, conical dorso-median protuberance emerging from its posterior part and pointing posterior-dorsad; coxal pores generally large, round to ovoid; around 15–20 on legs 12 and 13 and about 20–24 on legs 14 and 15; posterior margin of male first genital sternite straight.</p></tp:treatment-sec><tp:treatment-sec sec-type="Description"><title>Description.</title><p>Holotype: Length (from anterior margin of cephalic plate to posterior margin of telson) approx. 30 mm; cephalic plate slightly broader than long (<xref ref-type="fig" rid="F3">Fig. 3a</xref>); head 2.7 mm long, 3 mm wide; leg 15 aprox. 17 mm long, or 56–57% length of <!--PageBreak--><!--PageBreak-->body. Colour generally uniformly yellow-whitish; only forcipular coxosternal teeth, posterior half of forcipular tarsungulum brown; anterior 1/3 of cephalic plate slightly darker yellowish; interrupted black line stretches along the midline of body and can be traced on all but last tergite.</p><p>Cephalic plate smooth, wider than T1 (<xref ref-type="fig" rid="F3">Fig. 3a</xref>); a median notch contributing to biconvex anterior margin; marginal ridge with a distinct median thickening occupying almost 50% breadth of plate; posterior margin straight or slightly convex; central part of cephalic plate concave; transverse suture situated at about 1/3 of anterior edge; posterior limbs of transverse suture visible, connecting basal antennal article with anterior part of ocellar area; setae on cephalic plate very few, dispersed, without regular arrangement. Ocelli: 1+3,4,5,5; seriate ocelli greyish, oval to elliptical, in 4 rows: first seriate ocellus of the exteriormost row largest, ocelli of the middle two rows medium-sized, those of inferior row smallest; posterior ocellus as large as the first seriate ocellus. Tömösváry’s organ small, circular, situated on subtriangular sclerotisation immediately below the inferiormost row of seriate ocelli (<xref ref-type="fig" rid="F3">Fig. 3b</xref>).</p><p>Left antenna long, approx. 27 mm, reaching or slightly surpassing posterior margin of T12 when folded backwards; 90% length of body, composed of 68 articles; right antenna damaged, composed of at least 34 articles; basal two articles enlarged (<xref ref-type="fig" rid="F3">Fig. 3a</xref>), most articles longer than broad; last 12 articles more elongated than others; ultimate article about same length as penultimate (<xref ref-type="fig" rid="F3">Fig. 3c</xref>). Basal two articles less setose than others, which are densely covered with trichoid setae.</p><p>Clypeus with a cluster of about 30–33 long to medium-sized setae situated at apex and near the lateral margin (<xref ref-type="fig" rid="F3">Fig. 3d</xref>).</p><p>Forcipule (<xref ref-type="fig" rid="F3">Fig. 3e</xref>): coxosternite subhexagonal, lateral margins feebly convex; anterior margin set off as a rim by furrow that is impressed behind all teeth; coxosternal teeth 7+7, inner tooth smaller than others, its apex well posterior to outer tooth; median diastema small, strongly narrowed by the inner teeth; intradental distance varying, generally increasing towards lateral teeth; porodont arising from a small node below the dental rim, situated posteriad to teeth and well laterad to lateralmost tooth; base of porodont as thick as adjacent tooth or slightly thinner; coxosternite densely setose anteriorly; setae generally long, in approximately 7–8 irregular rows; another row of long setae visible behind anterior margin. Forcipular trochanteroprefemur medially concave with a small subtriangular outgrowth emerging at its posterior part; distal part of tarsungulum about six times longer than proximal part, devoid of setae; forcipular prefemur, femur and tibia fringed with a row of setae (sparse and irregular on the posterior half of prefemoral part).</p><p>Tergites (<xref ref-type="fig" rid="F3">Fig. 3f</xref>) generally wrinkled (less so on smaller tergites); TT 9, 11, 13 with well-developed posterior triangular projections, less so on T9; posterior margination lacking on all tergites, poorly visible on last two tergites and on the posterior angles of T1; T1 subtrapeziform, wider than T3, posterior margin transverse. Posterior margin of TT 8, 10, 12, 14 gently concave; posterior angles of TT 1, 2, 3, 4, 5 rounded; those of TT 6, 7, 8 right-angled; pointed on TT 10, 12, and less so also on T14; all tergites covered with sparse, thin but generally long setae, which increase in number towards <!--PageBreak--><!--PageBreak-->posterior segments; posterior half of intermediate tergite covered with denser field of such setae.</p><p>Sternites smooth, subtrapeziform, with few sparse setae, mainly at lateral margins. Posterior margins straight, slightly convex only on sternites 1 and 15 (<xref ref-type="fig" rid="F3">Fig. 3g</xref>).</p><fig id="F3" orientation="portrait" position="float"><label>Figure 3.</label><caption><p> <tp:taxon-name>Eupolybothrus kahfi</tp:taxon-name> sp. n., male, holotype: a – cephalic plate; b – ocelli and Tömösváry’s organ; c – apical part of antenna; d – clypeus; e – forcipule; f – TT 8-14; g – sternite 7; h – leg 10. Figs 3e and f without scales. ss – serial setae. Posterior triangular projections on TT 9, 11 and 13 indicated by arrows (Fig. 3f), clypeal setae indicated by an arrow (Fig. 3d).</p></caption><graphic xmlns:xlink="http://www.w3.org/1999/xlink" xlink:href="ZooKeys-050-029-g003.jpg" position="float" orientation="portrait" xlink:type="simple"/></fig><fig id="F4" orientation="portrait" position="float"><label>Figure 4.</label><caption><p> <tp:taxon-name>Eupolybothrus kahfi</tp:taxon-name> sp. n., male, holotype: a – tarsus 1, tarsus 2 and pretarsus of a midbody leg; b – tarsus 1, tarsus 2 and pretarsus of leg 15; c – prefemora of legs 15, dorso-lateral view; d – coxae and male first genital sternite. ac - accessory claw; dmp - dorso-median protuberance.</p></caption><graphic xmlns:xlink="http://www.w3.org/1999/xlink" xlink:href="ZooKeys-050-029-g004.jpg" position="float" orientation="portrait" xlink:type="simple"/></fig><p>Legs: all legs generally elongated (<xref ref-type="fig" rid="F3">Fig. 3h</xref>); legs 14 and 15 much longer than 1–12; leg 13 only slightly longer; leg 15 longest of all; maximal length of podomeres: coxa 1.3 mm, prefemur 3.2 mm, femur 3.2 mm, tibia 3.8 mm, tarsus 1 4.2 mm, tarsus 2 2.3 mm, pretarsus 0.4 mm. Tarsus 1 and tarsus 2 of legs 1–14 with two rows of ventral setae (<xref ref-type="fig" rid="F4">Fig. 4a</xref>). Pretarsus of legs 1–14 with a large principal claw and smaller and thinner accessory claw emerging dorso-laterally; accessory claw half length of the principal claw. Pretarsus of leg 15 with a single claw (<xref ref-type="fig" rid="F4">Fig. 4b</xref>). Leg 15 with secondary sexual modifications: prefemur with a long conical dorso-median protuberance emerging from its posterior part and pointing posterio-dorsad (<xref ref-type="fig" rid="F4">Fig. 4c</xref>), its tip surmounted with a tuft of setae. Leg 14 without particular modifications.</p><p>Spinulation: as in <xref ref-type="table" rid="T5">Table 5</xref>.</p><p>Coxal pores: generally large, round to ovoid; 15–20 on legs 12–13 and about 20–24 on legs 14 and 15; pores separated by less than their own diameter, forming 3–4 irregular rows (<xref ref-type="fig" rid="F4">Fig. 4d</xref>).</p><p>Male first genital sternite subquadrate (<xref ref-type="fig" rid="F4">Fig. 4d</xref>), fringed with numerous long setae sparsely covering its whole surface, posterior margin not emarginated; gonopod small, hidden behind the edge of first genital sternite, with 8–10 long setae.</p><!--PageBreak--><p>Juvenile: pale yellow-whitish, with 15 leg-pairs, most detached; antennae long, approx. 90% of body length, composed of 36–37 articles; ultimate article almost 2.5 times length of penultimate; 5 ocelli; forcipular coxosternite with 5+5 teeth, median diastema shallow, V-shaped; TT 9, 11, 13 with posterior triangular projections; coxal pores: 2,1,1,1.</p><table-wrap id="T5" position="float" orientation="portrait"><label>Table 5</label><caption><p> <tp:taxon-name>Eupolybothrus kahfi</tp:taxon-name> Stoev &amp; Akkari, sp. n., male, holotype: spinulation of legs</p></caption><table><tr><th rowspan="1" colspan="1">Leg</th><th colspan="5" rowspan="1">Ventral</th><th colspan="5" rowspan="1">Dorsal</th></tr><tr><td rowspan="1" colspan="1"/><td rowspan="1" colspan="1">C</td><td rowspan="1" colspan="1">Tr</td><td rowspan="1" colspan="1">PFe</td><td rowspan="1" colspan="1">Fe</td><td rowspan="1" colspan="1">Ti</td><td rowspan="1" colspan="1">C</td><td rowspan="1" colspan="1">Tr</td><td rowspan="1" colspan="1">PFe</td><td rowspan="1" colspan="1">Fe</td><td rowspan="1" colspan="1">Ti</td></tr><tr><td rowspan="1" colspan="1">1</td><td rowspan="1" colspan="1">-</td><td rowspan="1" colspan="1">-</td><td rowspan="1" colspan="1">mp</td><td rowspan="1" colspan="1">amp</td><td rowspan="1" colspan="1">amp</td><td rowspan="1" colspan="1">-</td><td rowspan="1" colspan="1">-</td><td rowspan="1" colspan="1">amp</td><td rowspan="1" colspan="1">A</td><td rowspan="1" colspan="1">a</td></tr><tr><td rowspan="1" colspan="1">2</td><td rowspan="1" colspan="1">-</td><td rowspan="1" colspan="1">-</td><td rowspan="1" colspan="1">mp</td><td rowspan="1" colspan="1">amp</td><td rowspan="1" colspan="1">amp</td><td rowspan="1" colspan="1">-</td><td rowspan="1" colspan="1">-</td><td rowspan="1" colspan="1">amp</td><td rowspan="1" colspan="1">a-p</td><td rowspan="1" colspan="1">a</td></tr><tr><td rowspan="1" colspan="1">3</td><td rowspan="1" colspan="1">-</td><td rowspan="1" colspan="1">-</td><td rowspan="1" colspan="1">mp</td><td rowspan="1" colspan="1">amp</td><td rowspan="1" colspan="1">amp</td><td rowspan="1" colspan="1">-</td><td rowspan="1" colspan="1">-</td><td rowspan="1" colspan="1">amp</td><td rowspan="1" colspan="1">a-p</td><td rowspan="1" colspan="1">a-p</td></tr><tr><td rowspan="1" colspan="1">4</td><td rowspan="1" colspan="1">-</td><td rowspan="1" colspan="1">-</td><td rowspan="1" colspan="1">mp</td><td rowspan="1" colspan="1">amp</td><td rowspan="1" colspan="1">amp</td><td rowspan="1" colspan="1">-</td><td rowspan="1" colspan="1">-</td><td rowspan="1" colspan="1">amp</td><td rowspan="1" colspan="1">a-p</td><td rowspan="1" colspan="1">a-p</td></tr><tr><td rowspan="1" colspan="1">5</td><td rowspan="1" colspan="1">-</td><td rowspan="1" colspan="1">-</td><td rowspan="1" colspan="1">mp</td><td rowspan="1" colspan="1">amp</td><td rowspan="1" colspan="1">amp</td><td rowspan="1" colspan="1">-</td><td rowspan="1" colspan="1">-</td><td rowspan="1" colspan="1">amp</td><td rowspan="1" colspan="1">a-p</td><td rowspan="1" colspan="1">a-p</td></tr><tr><td rowspan="1" colspan="1">6</td><td rowspan="1" colspan="1">-</td><td rowspan="1" colspan="1">-</td><td rowspan="1" colspan="1">(a)mp</td><td rowspan="1" colspan="1">amp</td><td rowspan="1" colspan="1">amp</td><td rowspan="1" colspan="1">-</td><td rowspan="1" colspan="1">-</td><td rowspan="1" colspan="1">amp</td><td rowspan="1" colspan="1">a-p</td><td rowspan="1" colspan="1">a-p</td></tr><tr><td rowspan="1" colspan="1">7</td><td rowspan="1" colspan="1">-</td><td rowspan="1" colspan="1">-</td><td rowspan="1" colspan="1">(a)mp</td><td rowspan="1" colspan="1">amp</td><td rowspan="1" colspan="1">amp</td><td rowspan="1" colspan="1">-</td><td rowspan="1" colspan="1">-</td><td rowspan="1" colspan="1">amp</td><td rowspan="1" colspan="1">a-p</td><td rowspan="1" colspan="1">a-p</td></tr><tr><td rowspan="1" colspan="1">8</td><td rowspan="1" colspan="1">-</td><td rowspan="1" colspan="1">-</td><td rowspan="1" colspan="1">amp</td><td rowspan="1" colspan="1">amp</td><td rowspan="1" colspan="1">amp</td><td rowspan="1" colspan="1">-</td><td rowspan="1" colspan="1">-</td><td rowspan="1" colspan="1">amp</td><td rowspan="1" colspan="1">a-p</td><td rowspan="1" colspan="1">a-p</td></tr><tr><td rowspan="1" colspan="1">9</td><td rowspan="1" colspan="1">-</td><td rowspan="1" colspan="1">-</td><td rowspan="1" colspan="1">amp</td><td rowspan="1" colspan="1">amp</td><td rowspan="1" colspan="1">amp</td><td rowspan="1" colspan="1">-</td><td rowspan="1" colspan="1">-</td><td rowspan="1" colspan="1">amp</td><td rowspan="1" colspan="1">a-p</td><td rowspan="1" colspan="1">a-p</td></tr><tr><td rowspan="1" colspan="1">10</td><td rowspan="1" colspan="1">-</td><td rowspan="1" colspan="1">(m)</td><td rowspan="1" colspan="1">amp</td><td rowspan="1" colspan="1">amp</td><td rowspan="1" colspan="1">amp</td><td rowspan="1" colspan="1">-</td><td rowspan="1" colspan="1">-</td><td rowspan="1" colspan="1">amp</td><td rowspan="1" colspan="1">a-p</td><td rowspan="1" colspan="1">a-p</td></tr><tr><td rowspan="1" colspan="1">11</td><td rowspan="1" colspan="1">-</td><td rowspan="1" colspan="1">m</td><td rowspan="1" colspan="1">amp</td><td rowspan="1" colspan="1">amp</td><td rowspan="1" colspan="1">amp</td><td rowspan="1" colspan="1">-</td><td rowspan="1" colspan="1">-</td><td rowspan="1" colspan="1">amp</td><td rowspan="1" colspan="1">a-p</td><td rowspan="1" colspan="1">a-p</td></tr><tr><td rowspan="1" colspan="1">12</td><td rowspan="1" colspan="1">-</td><td rowspan="1" colspan="1">m</td><td rowspan="1" colspan="1">amp</td><td rowspan="1" colspan="1">amp</td><td rowspan="1" colspan="1">amp</td><td rowspan="1" colspan="1">-</td><td rowspan="1" colspan="1">-</td><td rowspan="1" colspan="1">amp</td><td rowspan="1" colspan="1">a-p</td><td rowspan="1" colspan="1">a-p</td></tr><tr><td rowspan="1" colspan="1">13</td><td rowspan="1" colspan="1">-</td><td rowspan="1" colspan="1">m</td><td rowspan="1" colspan="1">amp</td><td rowspan="1" colspan="1">amp</td><td rowspan="1" colspan="1">amp</td><td rowspan="1" colspan="1">-</td><td rowspan="1" colspan="1">-</td><td rowspan="1" colspan="1">amp</td><td rowspan="1" colspan="1">a-p</td><td rowspan="1" colspan="1">a-p</td></tr><tr><td rowspan="1" colspan="1">14</td><td rowspan="1" colspan="1">-</td><td rowspan="1" colspan="1">m</td><td rowspan="1" colspan="1">amp</td><td rowspan="1" colspan="1">amp</td><td rowspan="1" colspan="1">a</td><td rowspan="1" colspan="1">a</td><td rowspan="1" colspan="1">-</td><td rowspan="1" colspan="1">am</td><td rowspan="1" colspan="1">a-p</td><td rowspan="1" colspan="1">a-p</td></tr><tr><td rowspan="1" colspan="1">15</td><td rowspan="1" colspan="1">a</td><td rowspan="1" colspan="1">m</td><td rowspan="1" colspan="1">amp</td><td rowspan="1" colspan="1">am</td><td rowspan="1" colspan="1">a</td><td rowspan="1" colspan="1">a</td><td rowspan="1" colspan="1">-</td><td rowspan="1" colspan="1">am</td><td rowspan="1" colspan="1">P</td><td rowspan="1" colspan="1">-</td></tr></table></table-wrap></tp:treatment-sec><tp:treatment-sec sec-type="Origin of name"><title>Origin of name.</title><p>derives from the Arabic word kahf (ﻒﮫﮐ) meaning ‘cave’, and kahfi denotes ‘living in cave’.</p></tp:treatment-sec><tp:treatment-sec sec-type="Habitat"><title>Habitat.</title><p> <tp:taxon-name><tp:taxon-name-part taxon-name-part-type="genus">Eupolybothrus</tp:taxon-name-part> <tp:taxon-name-part taxon-name-part-type="species">kahfi</tp:taxon-name-part></tp:taxon-name> occurs in a chasm of approximately 30 m depth which after descending continues as a narrow horizontal gallery ending in a small hall. The total length of the cave is approximately 50 m. There are just a few humid spots on the floor, with almost no organic substance. The juvenile specimen was collected creeping on the wall at the end hall, while the adult was found under a lump of clay, approximately one meter below the place of descent. In the cave <tp:taxon-name><tp:taxon-name-part taxon-name-part-type="genus">Eupolybothrus</tp:taxon-name-part> <tp:taxon-name-part taxon-name-part-type="species">kahfi</tp:taxon-name-part></tp:taxon-name> co-occurs with troglomorphic isopods, spiders of the genus <tp:taxon-name>Meta</tp:taxon-name> C.L. Koch, 1836, pseudoscorpions of the genus <tp:taxon-name>Roncus</tp:taxon-name> L. Koch, 1873, harvestmen, troglobitic diplurans, trichopterans and gastropods.<!--PageBreak--></p></tp:treatment-sec></tp:taxon-treatment><ref-list><ref id="B11"><mixed-citation xmlns:xlink="http://www.w3.org/1999/xlink" xlink:type="simple"><person-group><name name-style="western"><surname>Chamberlin</surname><given-names>RV</given-names></name></person-group>(<year>1925</year>)<article-title> The Ethopolidae of America north of Mexico.</article-title><source>Bulletin of the Museum of Comparative Zoology</source><volume>57</volume> (<issue>7</issue>): <fpage>385</fpage>–<lpage>437</lpage>. <ext-link ext-link-type="uri" xlink:href="http://www.biodiversitylibrary.org/page/2810046#549" xlink:type="simple">http://www.biodiversitylibrary.org/page/2810046#549</ext-link>.</mixed-citation></ref><ref id="B27"><mixed-citation xmlns:xlink="http://www.w3.org/1999/xlink" xlink:type="simple"><person-group><name name-style="western"><surname>Folkmanova</surname><given-names>B</given-names></name></person-group>(<year>1940</year>)<article-title> O nových balkánských jeskennich Chilopodech ve sběrech Dr. K. Absolona.</article-title><source>Věstnik československé zoologické společnosti v Praze</source><volume>8</volume>: <fpage>47</fpage>–<lpage>58</lpage>.</mixed-citation></ref><ref id="B68"><mixed-citation xmlns:xlink="http://www.w3.org/1999/xlink" xlink:type="simple"><person-group><name name-style="western"><surname>Stoev</surname><given-names>P</given-names></name></person-group>(<year>2001b</year>)<article-title> On the centipedes (Chilopoda) of the Republic of Macedonia.</article-title><source>Historia naturalis bulgarica</source><volume>13</volume>: <fpage>93</fpage>–<lpage>107</lpage>.</mixed-citation></ref><ref id="B23"><mixed-citation xmlns:xlink="http://www.w3.org/1999/xlink" xlink:type="simple"><person-group><name name-style="western"><surname>Eason</surname><given-names>EH</given-names></name></person-group>(<year>1983</year>)<article-title> The identity of the European and Mediterranean species of Lithobiidae (Chilopoda) described by K. W. Verhoeff and now represented by material preserved in the British Museum (Natural History).</article-title><source>Zoological Journal of the Linnean Society</source><volume>77</volume>: <fpage>111</fpage>–<lpage>144</lpage>.</mixed-citation></ref><ref id="B67"><mixed-citation xmlns:xlink="http://www.w3.org/1999/xlink" xlink:type="simple"><person-group><name name-style="western"><surname>Stoev</surname><given-names>P</given-names></name></person-group>(<year>2001a</year>)<article-title> On centipedes (Chilopoda) of Albania, 2.</article-title><source>Arthropoda Selecta</source><volume>9</volume> (<issue>3</issue>): <fpage>199</fpage>–<lpage>206</lpage>. [for 2000].</mixed-citation></ref><ref id="B39"><mixed-citation xmlns:xlink="http://www.w3.org/1999/xlink" xlink:type="simple"><person-group><name name-style="western"><surname>Kaczmarek</surname><given-names>J</given-names></name></person-group>(<year>1973</year>)<article-title> Beiträge zur Kenntnis bulgarischer Chilopoden. Teil V. Das Genus Polybothrus.</article-title><source>Bulletin de la Société des Amis des Sciences et des Lettres de Poznan, Série D</source><volume>14</volume>: <fpage>181</fpage>–<lpage>191</lpage>.</mixed-citation></ref><ref id="B70"><mixed-citation xmlns:xlink="http://www.w3.org/1999/xlink" xlink:type="simple"><person-group><name name-style="western"><surname>Stoev</surname><given-names>P</given-names></name></person-group>(<year>2002</year>)<issue-title> A Catalogue and Key to the centipedes (Chilopoda) of Bulgaria.</issue-title> Pensoft Publishers, Sofia-Moscow, <source>Series Faunistica</source><volume>25</volume>, <lpage>103</lpage> pp.</mixed-citation></ref><ref id="B48"><mixed-citation xmlns:xlink="http://www.w3.org/1999/xlink" xlink:type="simple"><person-group><name name-style="western"><surname>Matic</surname><given-names>Z</given-names></name></person-group>(<year>1979</year>)<article-title> Nouveautes sur la faune des Chilopodes de Yougoslavie.</article-title><source>Biološki vestnik, Ljubljana</source><volume>27</volume> (<issue>2</issue>): <fpage>147</fpage>–<lpage>155</lpage>.</mixed-citation></ref><ref id="B53"><mixed-citation xmlns:xlink="http://www.w3.org/1999/xlink" xlink:type="simple"><person-group><name name-style="western"><surname>Minelli</surname><given-names>A</given-names></name></person-group><role>Ed.</role>(<year>2006</year>)<source> CHILOBASE. A web resource for Chilopoda taxonomy.</source><ext-link ext-link-type="uri" xlink:href="http://chilobase.bio.unipd.it" xlink:type="simple">http://chilobase.bio.unipd.it</ext-link></mixed-citation></ref><ref id="B55"><mixed-citation xmlns:xlink="http://www.w3.org/1999/xlink" xlink:type="simple"><person-group><name name-style="western"><surname>Minelli</surname><given-names>A</given-names></name><name name-style="western"><surname>Zapparoli</surname><given-names>M</given-names></name></person-group>(<year>1985</year>)<article-title> I Chilopodi della regione ligure con particolare riguardo al popolamento delle Alpi Liguri.</article-title><source>Lavori della Societa Italiana di Biogeografia, Nuova Serie</source><volume>9</volume>: <fpage>373</fpage>–<lpage>411</lpage>.</mixed-citation></ref><ref id="B86"><mixed-citation xmlns:xlink="http://www.w3.org/1999/xlink" xlink:type="simple"><person-group><name name-style="western"><surname>Zapparoli</surname><given-names>M</given-names></name></person-group>(<year>2002</year>)<article-title> A catalogue of the centipedes from Greece (Chilopoda).</article-title><source>Fragmenta entomologica</source><volume>34</volume> (<issue>1</issue>): <fpage>1</fpage>–<lpage>146</lpage>.</mixed-citation></ref><ref id="B29"><mixed-citation xmlns:xlink="http://www.w3.org/1999/xlink" xlink:type="simple"><person-group><name name-style="western"><surname>Gervais</surname><given-names>P</given-names></name></person-group>(<year>1837</year>)<article-title> Études pour servir á l‘histoire naturelle des Myriapodes</article-title>. <source>Annales des Sciences naturelles</source>, série <volume>2</volume>, <issue>7</issue>: <fpage>35</fpage>–<lpage>60</lpage>. <ext-link ext-link-type="uri" xlink:href="http://www.biodiversitylibrary.org/page/2254830#39" xlink:type="simple">http://www.biodiversitylibrary.org/page/2254830#39</ext-link></mixed-citation></ref><ref id="B41"><mixed-citation xmlns:xlink="http://www.w3.org/1999/xlink" xlink:type="simple"><person-group><name name-style="western"><surname>Koch</surname><given-names>CL</given-names></name></person-group>(<year>1841</year>)<article-title> Arachniden und Myriapoden aus der Regentschaft Algier.</article-title> In: <person-group><name name-style="western"><surname>Wagner</surname><given-names>M</given-names></name></person-group>(<role>Ed.</role>) <issue-title> Reisen in der Regentschaft Algier in den Jahren 1836, 1837 und 1838.</issue-title><source>Leopold Voss, Leipzig</source><volume>3</volume> : <fpage>211</fpage>–<lpage>225</lpage>.</mixed-citation></ref><ref id="B44"><mixed-citation xmlns:xlink="http://www.w3.org/1999/xlink" xlink:type="simple"><person-group><name name-style="western"><surname>Lucas</surname><given-names>H</given-names></name></person-group>(<year>1849</year>)<article-title> Exploration scientifique de l‘Algérie pendant les années 1840, 1841, 1842 publiée par ordre du Gouvernement et avec le concours d‘une Commission Academique.</article-title><source>Sciences Physiques. Zoologie. A. Bertrand, Paris</source>, <lpage>527</lpage> pp.</mixed-citation></ref><ref id="B43"><mixed-citation xmlns:xlink="http://www.w3.org/1999/xlink" xlink:type="simple"><person-group><name name-style="western"><surname>Koch</surname><given-names>L</given-names></name></person-group>(<year>1862</year>)<source> Die Myriapodengattung Lithobius.</source> Nürnberg, Verlag von J.L. Lotzbeck, <fpage>1</fpage>–<lpage>94</lpage>.</mixed-citation></ref><ref id="B42"><mixed-citation xmlns:xlink="http://www.w3.org/1999/xlink" xlink:type="simple"><person-group><name name-style="western"><surname>Koch</surname><given-names>CL</given-names></name></person-group>(<year>1863</year>)<article-title> Die Myriapoden. Getreu nach der Natur abgebildet und beschrieben, Bd.</article-title><source>I</source>: <fpage>1</fpage>–<lpage>134</lpage>.</mixed-citation></ref><ref id="B50"><mixed-citation xmlns:xlink="http://www.w3.org/1999/xlink" xlink:type="simple"><person-group><name name-style="western"><surname>Meinert</surname><given-names>F</given-names></name></person-group>(<year>1872</year>)<article-title> Myriapoda Musei Hauniensis. Bidrag til Myriapodernes Morphologi og Systematik. II. Lithobiini. Naturhistorisk Tidskrift 3.</article-title><source>Raekke</source><volume>8</volume>: <fpage>281</fpage>–<lpage>344</lpage>.</mixed-citation></ref><ref id="B73"><mixed-citation xmlns:xlink="http://www.w3.org/1999/xlink" xlink:type="simple"><person-group><name name-style="western"><surname>Verhoeff</surname><given-names>K</given-names></name></person-group>(<year>1891</year>)<article-title> Über einige nordafrikanische Chilopoden.</article-title><source>Berliner entomologische Zeitschrift</source><volume>36</volume>: <fpage>65</fpage>–<lpage>70</lpage>.</mixed-citation></ref><ref id="B59"><mixed-citation xmlns:xlink="http://www.w3.org/1999/xlink" xlink:type="simple"><person-group><name name-style="western"><surname>Pocock</surname><given-names>RI</given-names></name></person-group>(<year>1892</year>)<article-title> On the Myriapoda and Arachnida collected by Dr. Anderson in Algeria and Tunisia.</article-title><source>Proceedings of the Zoological Society of London</source>: <fpage>24</fpage>–<lpage>28</lpage>.</mixed-citation></ref><ref id="B64"><mixed-citation xmlns:xlink="http://www.w3.org/1999/xlink" xlink:type="simple"><person-group><name name-style="western"><surname>Silvestri</surname><given-names>F</given-names></name></person-group>(<year>1896</year>)<article-title> Una escursione in Tunisia (Symphyla, Chilopoda, Diplopoda). Naturalista Siciliano, An.</article-title><source>I, (Nuova Serie)</source><volume>8</volume>: <fpage>144</fpage>–<lpage>161</lpage>.</mixed-citation></ref><ref id="B74"><mixed-citation xmlns:xlink="http://www.w3.org/1999/xlink" xlink:type="simple"><person-group><name name-style="western"><surname>Verhoeff</surname><given-names>K</given-names></name></person-group>(<year>1901</year>)<article-title> Beiträge zur Kenntnis paläarktischer Myriopoden. XVI Aufsatz. Zur vergleichenden Morphologie, Systematik und Geographie der Chilopoden.</article-title><source>Nova Acta. Abhandlungen der Kaiserlich Leopoldinisch-Carolinisch Deutschen Akademie der Naturforscher</source><volume>77</volume>: <fpage>371</fpage>–<lpage>464</lpage> + 3 tabs.</mixed-citation></ref><ref id="B2"><mixed-citation xmlns:xlink="http://www.w3.org/1999/xlink" xlink:type="simple"><person-group><name name-style="western"><surname>Attems</surname><given-names>C</given-names></name></person-group>(<year>1908</year>)<article-title> Note sur les Myriapodes recueillis par M. Henri Gadeau de Kerville en Khroumirie et description de deux espèces et d’une variété nouvelles provenant de cette région de la Tunisie.</article-title> In: <person-group><name name-style="western"><surname>Gadeaude Kerville</surname><given-names>H</given-names></name></person-group> (<role>Ed.</role>). <source>Voyage zoologique en Khroumirie (Tunisie), Rouen</source>: <fpage>103</fpage>–<lpage>116</lpage>.</mixed-citation></ref><ref id="B6"><mixed-citation xmlns:xlink="http://www.w3.org/1999/xlink" xlink:type="simple"><person-group><name name-style="western"><surname>Brolemann</surname><given-names>HW</given-names></name></person-group>(<year>1921</year>)<article-title> Liste des Myriapodes signalés dans le nord de l’Afrique.</article-title><source>Bulletin de Société des Sciences Naturelles du Maroc I</source> (<volume>3–6</volume>): <fpage>99</fpage>–<lpage>110</lpage>.</mixed-citation></ref><ref id="B8"><mixed-citation xmlns:xlink="http://www.w3.org/1999/xlink" xlink:type="simple"><person-group><name name-style="western"><surname>Brolemann</surname><given-names>HW</given-names></name></person-group>(<year>1931a</year>)<article-title> Myriapodes recueillis par M. le Dr H. Gauthier en Algérie.</article-title><source>Bulletin de la Société d’Histoire Naturelle de l’Afrique du Nord</source><volume>22</volume>: <fpage>121</fpage>–<lpage>134</lpage>.</mixed-citation></ref><ref id="B10"><mixed-citation xmlns:xlink="http://www.w3.org/1999/xlink" xlink:type="simple"><person-group><name name-style="western"><surname>Brolemann</surname><given-names>HW</given-names></name></person-group>(<year>1932</year>)<article-title> Tableaux de détermination des Chilopodes signalés en Afrique du Nord.</article-title><source>Bulletin de la Société d’Histoire Naturelle d’Afrique du Nord</source><volume>23</volume> (<issue>2</issue>): <fpage>31</fpage>–<lpage>64</lpage>.</mixed-citation></ref><ref id="B45"><mixed-citation xmlns:xlink="http://www.w3.org/1999/xlink" xlink:type="simple"><person-group><name name-style="western"><surname>Manfredi</surname><given-names>P</given-names></name></person-group>(<year>1939</year>)<article-title> Miriapodi della Libia. Bollettino dei Musei di Zoologia e Anatomia Comparata della R.</article-title><source>Università di Torino</source><volume>47</volume>: <fpage>109</fpage>–<lpage>120</lpage>.</mixed-citation></ref><ref id="B72"><mixed-citation xmlns:xlink="http://www.w3.org/1999/xlink" xlink:type="simple"><person-group><name name-style="western"><surname>Turk</surname><given-names>FA</given-names></name></person-group>(<year>1955</year>)<article-title> The Myriapoda of Dr. Cloudsley-Thompson’s expedition to the Tunisian desert.</article-title><source>Annals and Magazine of Natural History</source><volume>12</volume> (<issue>8</issue>): <fpage>277</fpage>–<lpage>284</lpage>.</mixed-citation></ref><ref id="B12"><mixed-citation xmlns:xlink="http://www.w3.org/1999/xlink" xlink:type="simple"><person-group><name name-style="western"><surname>Cloudsley-Thompson</surname><given-names>JL</given-names></name></person-group>(<year>1956</year>)<article-title> Studies in diurnal rhythms, VI. Bioclimatic observations in Tunisia and their significance in relation to the physiology of the fauna especially woodlice, centipedes, scorpions, beetles.</article-title><source>Annals and Magazine of Natural History</source><volume>9</volume>: <fpage>305</fpage>–<lpage>329</lpage>.</mixed-citation></ref><ref id="B18"><mixed-citation xmlns:xlink="http://www.w3.org/1999/xlink" xlink:type="simple"><person-group><name name-style="western"><surname>Dobroruka</surname><given-names>L</given-names></name></person-group>(<year>1968</year>)<article-title> Myriapoda-Chilopoda aus der Sammlung des Musée Royal de l’Afrique Centrale.</article-title><source>Revue de Zoologie et de Botanique Africaines</source><volume>78</volume> (<issue>3–4</issue>): <fpage>201</fpage>–<lpage>215</lpage>.</mixed-citation></ref><ref id="B20"><mixed-citation xmlns:xlink="http://www.w3.org/1999/xlink" xlink:type="simple"><person-group><name name-style="western"><surname>Eason</surname><given-names>EH</given-names></name></person-group>(<year>1972a</year>)<article-title> The type specimens and identity of the species described in the genus Lithobius by George Newport in 1844, 1845 and 1849 (Chilopoda: Lithobiomorpha).</article-title><source>Bulletin of the British Museum (Natural History), Zoology</source><volume>21</volume>: <fpage>297</fpage>–<lpage>311</lpage>. <ext-link ext-link-type="uri" xlink:href="http://www.biodiversitylibrary.org/page/2283368#355" xlink:type="simple">http://www.biodiversitylibrary.org/page/2283368#355</ext-link></mixed-citation></ref><ref id="B21"><mixed-citation xmlns:xlink="http://www.w3.org/1999/xlink" xlink:type="simple"><person-group><name name-style="western"><surname>Eason</surname><given-names>EH</given-names></name></person-group>(<year>1972b</year>)<article-title> The type specimens and identity of the species described in the genus Lithobius by C. L. Koch and L. Koch from 1841 to 1878 (Chilopoda: Lithobiomorpha).</article-title><source>Bulletin of the British Museum (Natural History), Zoology</source><volume>22</volume>: <fpage>105</fpage>–<lpage>150</lpage>. <ext-link ext-link-type="uri" xlink:href="http://www.biodiversitylibrary.org/item/85288#147" xlink:type="simple">http://www.biodiversitylibrary.org/item/85288#147</ext-link></mixed-citation></ref><ref id="B80"><mixed-citation xmlns:xlink="http://www.w3.org/1999/xlink" xlink:type="simple"><person-group><name name-style="western"><surname>Zapparoli</surname><given-names>M</given-names></name></person-group>(<year>1985</year>)<article-title> Osservazioni su alcune specie di Chilopodi Lithobiomorfi del Bacino Mediterraneo Occidentale (Chilopoda, Lithobiomorpha).</article-title><source>Bollettino dell’Associazione Romana di Entomologia</source><volume>39</volume>: <fpage>1</fpage>–<lpage>9</lpage>.</mixed-citation></ref><ref id="B14"><mixed-citation xmlns:xlink="http://www.w3.org/1999/xlink" xlink:type="simple"><person-group><name name-style="western"><surname>Daas</surname><given-names>T</given-names></name><name name-style="western"><surname>Bouzeerna</surname><given-names>N</given-names></name><name name-style="western"><surname>Descamps</surname><given-names>M</given-names></name></person-group>(<year>1995</year>)<article-title> Influence des facteurs écologiques sur la répartition des Chilopodes dans l’Est algérien.</article-title><source>Bulletin de la Société Zoologique de France, Ecologie</source><volume>120</volume>: <fpage>21</fpage>–<lpage>27</lpage>.</mixed-citation></ref><ref id="B15"><mixed-citation xmlns:xlink="http://www.w3.org/1999/xlink" xlink:type="simple"><person-group><name name-style="western"><surname>Daas</surname><given-names>T</given-names></name><name name-style="western"><surname>Bouzeerna</surname><given-names>N</given-names></name><name name-style="western"><surname>Descamps</surname><given-names>M</given-names></name></person-group>(<year>1996</year>)<article-title> Développement post-embryonnaire et cycle biologique de Eupolybothrus elongatus (Newport) dans l’est algérien.</article-title> In: <person-group><name name-style="western"><surname>Geoffroy</surname><given-names>JJ</given-names></name><name name-style="western"><surname>Mauriès</surname><given-names>JP</given-names></name><name name-style="western"><surname>Nguyen Duy-Jacquemin</surname><given-names>M</given-names></name></person-group> (<role>Eds</role>) <source>Acta Myriapodologica. Mémoires du Muséum national d’Histoire naturelle Paris</source><volume>169</volume>: <fpage>365</fpage>–<lpage>370</lpage>.</mixed-citation></ref><ref id="B16"><mixed-citation xmlns:xlink="http://www.w3.org/1999/xlink" xlink:type="simple"><person-group><name name-style="western"><surname>Daas</surname><given-names>O</given-names></name><name name-style="western"><surname>Daas</surname><given-names>T</given-names></name><name name-style="western"><surname>Descamps</surname><given-names>M</given-names></name></person-group>(<year>2003</year>)<article-title> Etude de parametres biologiques chez Eupolybothrus nudicornis (Myriapode Chilopode) en vue de leur utilisation pour l’evaluation de la toxicite de composes chimiques utilises en agriculture.</article-title><source>Bulletin de la Société zoologique de France</source><volume>128</volume> (<issue>3</issue>): <fpage>239</fpage>–<lpage>246</lpage>.</mixed-citation></ref><ref id="B66"><mixed-citation xmlns:xlink="http://www.w3.org/1999/xlink" xlink:type="simple"><person-group><name name-style="western"><surname>Stagl</surname><given-names>V</given-names></name><name name-style="western"><surname>Zapparoli</surname><given-names>M</given-names></name></person-group>(<year>2006</year>)<article-title> Type specimens of the Lithobiomorpha (Chilpoda) in the Natural History Museum in Vienna.</article-title><source>Kataloge der Wissenschaftlichen Sammlungen des Sammlungen des Naturhistorischen Museums in Wien. Myriapoda.</source> Band <volume>21</volume>, Heft <issue>3</issue>. Naturhistorischen Museums, Wien, <lpage>49 pp.</lpage></mixed-citation></ref><ref id="B57"><mixed-citation xmlns:xlink="http://www.w3.org/1999/xlink" xlink:type="simple"><person-group><name name-style="western"><surname>Murakami</surname><given-names>Y</given-names></name></person-group>(<year>1958</year>)<article-title> The life-history of Bothropolys asperatus (L. Koch).</article-title><source>Zoological Magazine</source><volume>67</volume>: <fpage>217</fpage>–<lpage>233</lpage>.</mixed-citation></ref><ref id="B1"><mixed-citation xmlns:xlink="http://www.w3.org/1999/xlink" xlink:type="simple"><person-group><name name-style="western"><surname>Andersson</surname><given-names>G</given-names></name></person-group>(<year>1981</year>)<article-title> Taxonomical studies on the post-embryotic development in Swedish Lithobiomorpha (Chilopoda).</article-title><source>Entomologica scandinavica, Supplement</source><volume>16</volume>: <fpage>105</fpage>–<lpage>124</lpage>.</mixed-citation></ref><ref id="B25"><mixed-citation xmlns:xlink="http://www.w3.org/1999/xlink" xlink:type="simple"><person-group><name name-style="western"><surname>Emberger</surname><given-names>L</given-names></name></person-group>(<year>1966</year>)<article-title> Une classification biogéographique des climats. Recherches et Travaux des Laboratoires de Géologie, Botanique et Zoologie vol.</article-title><source>7, Faculté des Sciences Montpellier, France</source>: <fpage>1</fpage>–<lpage>43</lpage>.</mixed-citation></ref><ref id="B88"><mixed-citation xmlns:xlink="http://www.w3.org/1999/xlink" xlink:type="simple"><person-group><name name-style="western"><surname>Zapparoli</surname><given-names>M</given-names></name></person-group>(<year>2006</year>)<article-title> A catalogue of the centipedes (Chilopoda) of central Apennines (Italy).</article-title><source>Bollettino del Museo Civico di Storia Naturale di Verona – Botanica, Zoologia</source><volume>30</volume>: <fpage>165</fpage>–<lpage>273</lpage>.</mixed-citation></ref><ref id="B77"><mixed-citation xmlns:xlink="http://www.w3.org/1999/xlink" xlink:type="simple"><person-group><name name-style="western"><surname>Vigna Taglianti</surname><given-names>A</given-names></name><name name-style="western"><surname>Audisio</surname><given-names>PA</given-names></name><name name-style="western"><surname>Belfiore</surname><given-names>C</given-names></name><name name-style="western"><surname>Biondi</surname><given-names>M</given-names></name><name name-style="western"><surname>Bologna</surname><given-names>MA</given-names></name><name name-style="western"><surname>Carpaneto</surname><given-names>GM</given-names></name><name name-style="western"><surname>De Biase</surname><given-names>A</given-names></name><name name-style="western"><surname>De Felici</surname><given-names>S</given-names></name><name name-style="western"><surname>Piattella</surname><given-names>E</given-names></name><name name-style="western"><surname>Racheli</surname><given-names>T</given-names></name><name name-style="western"><surname>Zapparoli</surname><given-names>M</given-names></name><name name-style="western"><surname>Zoia</surname><given-names>S</given-names></name></person-group>(<year>1993</year>)<article-title> Riflessioni di gruppo sui corotipi fondamentali della fauna W-paleartica ed in particolare italiana.</article-title><source>Biogeographia, Lavori della Società Italiana di Biogeografia, Nuova Serie</source><volume>16</volume>: <fpage>159</fpage>–<lpage>179</lpage>.</mixed-citation></ref><ref id="B78"><mixed-citation xmlns:xlink="http://www.w3.org/1999/xlink" xlink:type="simple"><person-group><name name-style="western"><surname>Vigna Taglianti</surname><given-names>A</given-names></name><name name-style="western"><surname>Audisio</surname><given-names>PA</given-names></name><name name-style="western"><surname>Biondi</surname><given-names>M</given-names></name><name name-style="western"><surname>Bologna</surname><given-names>MA</given-names></name><name name-style="western"><surname>Carpaneto</surname><given-names>GM</given-names></name><name name-style="western"><surname>De Biase</surname><given-names>A</given-names></name><name name-style="western"><surname>Fattorini</surname><given-names>S</given-names></name><name name-style="western"><surname>Piattella</surname><given-names>E</given-names></name><name name-style="western"><surname>Sindaco</surname><given-names>R</given-names></name><name name-style="western"><surname>Venchi</surname><given-names>A</given-names></name><name name-style="western"><surname>Zapparoli</surname><given-names>M</given-names></name></person-group>(<year>1999</year>)<article-title> A proposal for a chorotype classification of the Near East fauna, in the framework of the Western Palearctic region.</article-title><source>Biogeographia, Lavori della Società Italiana di Biogeografia, Nuova Serie</source><volume>20</volume>: <fpage>31</fpage>–<lpage>59</lpage>.</mixed-citation></ref></ref-list></tp:taxon-treatment>
